# Supplementary material for: The association of denture wearing with reduced lung function and increased airflow limitation in 58–72 year old men
Source: PLoS One. 2023 May 18;18(5):e0285117. doi: 10.1371/journal.pone.0285117 (PMC10194954; doi:10.1371/journal.pone.0285117)
Supplement: S1 Dataset — (XLS) [file pone.0285117.s001.xls]

## Sheet: Minimum  2023.xls
ID number	Age at baseline	Numberofteeth	CAL	Plaque	Attendance	Toothbrushing	BMI normal/over/obese	Smoking	Diabetes Category	Education category	Duration denture	Material conditions	FEV1	FVC	Percent pred FEV1	airflow Limitation	Teeth category	Case/control
2	70.0877	16	5.15625	0.1875	2	2	ANormal	c current	A not diabetes	B high education	27.0877	a one lowest	1.95	3.15	66.8355	Severe moderate	dentate	Cases
8	71.6685	10	1.9	0.95	1	2	ANormal	A never	A not diabetes	A Low education	41.6685	c three highest	2	2.65	79.0979	None	dentate	Cases
11	70.2712	21	1.59524	0.297619	1	1	Bover	B past	A not diabetes	A Low education		b two middle	2.75	3.6	84.4416	None	dentate	Age match control
15	69.2548	27	2.46296	0.583333	1	2	Cobese	B past	A not diabetes	B high education		c three highest	2.6	4.1	87.091	Mild	dentate	Age match control
46	71.0137	22	2.16049	1.36364	1	1	Bover	B past	A not diabetes	A Low education		a one lowest	2.8	3.25	95.4041	None	dentate	Age match control
61	70.5781	9	5.94444	1.94444	1	2	Cobese	A never	A not diabetes	B high education	42.5781	b two middle	1.5	2.15	56.675	None	dentate	Cases
70	69.4521	23	1.39535	0.804348	1	2	Cobese	B past	B diabetes	B high education		b two middle	1.8	2.55	66.1649	None	dentate	Age match control
83	69.4575	20	2.125	0.2125	1	2	Bover	c current	A not diabetes	B high education		c three highest	1.9	2.6	63.7621	None	dentate	Age match control
92	69.8767	23	2.26087	0.521739	1	1	ANormal	c current	A not diabetes	B high education		a one lowest	2.25	3.6	72.6567	Severe moderate	dentate	Age match control
98	69.3425	8	3.75	0.96875	2	2	ANormal	B past	A not diabetes	A Low education	48.3425	a one lowest	1.8	2.95	56.2824	Severe moderate	dentate	Cases
102	69.4795	16	1.39062	0.46875	2	2	ANormal	A never	A not diabetes	A Low education	5.47945	c three highest	3.1	4	107.222	None	dentate	Cases
103	68.4164	23	2.88043	0.923913	1	2	Bover	A never	A not diabetes	A Low education		c three highest	2.9	3.95	91.14	None	dentate	Age match control
104	68.4685							A never			8.46849		1.95		66.7167	None	Noteeth
105	68.1945	17	5.4	1.07692	2	1	Bover	B past	A not diabetes	B high education		a one lowest	2.1	2.8	75.0107	None	dentate	Age match control
116	70.0274							B past			20.0274		2.35		85.5318	Mild	Noteeth
122	69.6712	8	5.38889	1.15625	2	1	Bover	B past	A not diabetes	A Low education		a one lowest	2.05	2.8	72.0736	None	dentate	Cases
161	69.0932	23	3.32609	0.48913	1	1	ANormal	c current	A not diabetes	A Low education		c three highest	3.6	5	107.974	None	dentate	Age match control
165	66.7041	16	0.796875	0.625	2	1	ANormal	A never	A not diabetes	B high education		c three highest	2.45	3.7	82.4418	Mild	dentate	Age match control
169	66.3562	15	2.96667	0.766667	1	1	Bover	B past	A not diabetes	A Low education		b two middle	2.6	3.5	93.9068	None	dentate	Age match control
175	69.4575	20	3.3	0.7	1	1	ANormal	c current	A not diabetes	A Low education		a one lowest	1	2.3	33.086	Severe moderate	dentate	Age match control
204	68.6411	9	5.16667	0.583333	1	1	Bover	A never	A not diabetes	A Low education	43.6411	b two middle	3	4	86.296	None	dentate	Cases
212	68.4247							A never					2.75		114.229	None	Noteeth
220	67.8904							B past			41.8904		1.55		58.7831	Severe moderate	Noteeth
251	66.2466	23	1.13187	0.717391	1	2	Bover	A never	A not diabetes	B high education		a one lowest	2.8	3.4	99.5023	None	dentate	Age match control
274	67.3973	17	2.57353	1.13235	2	2	Cobese	B past	B diabetes	B high education	7.39726	b two middle	2.6	3.4	99.7075	None	dentate	Cases
281	67.263	19	2.07895	0.394737	1	1	Cobese	B past	A not diabetes	B high education		b two middle	3.15	3.85	102.102	None	dentate	Age match control
290	66.9616	19	1.53947	0.539474	2	1	Cobese	c current	A not diabetes	B high education		c three highest	1.4	2.7	47.8882	Severe moderate	dentate	Age match control
296	69.4411							c current			36.4411		2.25		77.7454	None	Noteeth
300	69.2384	20	2.2625	0.575	1	2	Bover	B past	A not diabetes	A Low education	12.2384	c three highest	3.2	4.1	93.6916	None	dentate	Cases
306	70.0411							B past			50.0411		1.15		47.8418	Severe moderate	Noteeth
317	68.3288							B past			23.3288		1.9		77.4969	None	Noteeth
319	66.2603	19	1.68421	0.618421	1	1	ANormal	B past	A not diabetes	B high education		a one lowest	2.15	2.95	73.0684	None	dentate	Age match control
324	66.7425	5	1.5	0.7	1	1	Bover	A never	A not diabetes	A Low education	21.7425	c three highest	2.65	3.1	102.542	None	dentate	Cases
341	66.5836	26	0.721154	0.346154	2	2	ANormal	A never	A not diabetes	A Low education		a one lowest	2.35	3.4	77.8383	Severe moderate	dentate	Age match control
344	66.2795							c current			31.2795		2.6		109.075	None	Noteeth
384	67.8329							c current			47.8329		1.9		60.2167	Severe moderate	Noteeth
386	69.8521	10	2.575	1.55	1	2	Cobese	B past	B diabetes	B high education	6.85205	c three highest	2.05	2.95	79.4194	Severe moderate	dentate	Cases
391	70.2082	8	2.03125	0.4375	2	2	Bover	B past	A not diabetes	A Low education	20.2082	c three highest	2.45	3.4	85.3397	None	dentate	Cases
392	66.6712	25	0.78	0.48	1	1	Bover	A never	A not diabetes	B high education		c three highest	2.55	2.85	93.904	None	dentate	Age match control
402	69.0027							B past			33.0027		2.65		107.015	None	Noteeth
407	69.7479							c current			29.7479		1.95		79.4679	Severe moderate	Noteeth
425	67.4877	14	2.54386	0.122807	2	2	Bover	B past	A not diabetes	A Low education		a one lowest	2.45	3.2	100.698	None	dentate	Age match control
478	67.4466	22	2.85227	0.193182	1	1	ANormal	B past	A not diabetes	A Low education		c three highest	2	2.5	74.2297	None	dentate	Age match control
491	65.2767	10	2.175	1	2	1	Cobese	c current	A not diabetes	A Low education	3.27671	a one lowest	3.15	3.65	107.56	None	dentate	Cases
495	67.926	24	1.77083	0.125	2	1	Bover	c current	A not diabetes	A Low education		c three highest	2.9	3.35	106.539	None	dentate	Age match control
501	65.2219	7	3.57143	0.285714	2		Cobese	B past	A not diabetes	A Low education	10.2219	c three highest	2.4	3.35	85.7244	None	dentate	Cases
512	69.3507	19	3.26316	0.263158	1	1	Bover	c current	A not diabetes	B high education		b two middle	1.8	2.6	70.5272	Severe moderate	dentate	Age match control
520	67.7808	24	1.57292	0.260417	1	2	Bover	B past	A not diabetes	A Low education		b two middle	2.5	3.5	88.8775	None	dentate	Age match control
534	71.1726	1	4.75	1.75	1	2	Cobese	A never	A not diabetes	A Low education	8.1726	a one lowest	2.45	3.3	75.8549	None	dentate	Cases
541	66.8685	8	2.53125	0.90625	1	1	Bover	B past	A not diabetes	A Low education	3.86849	a one lowest	2.5	3.1	76.4894	None	dentate	Cases
554	66.8411							B past			19.8411		1.25		39.2625	Severe moderate	Noteeth
573	64.3589							B past			36.3589		1.7		66.1966	Severe moderate	Noteeth
579	66.6712	14	3.84615	1.78571	2	2	ANormal	B past	A not diabetes	A Low education	24.6712	c three highest	3.1	4.15	86.7021	None	dentate	Cases
615	68.5726	24	1.53125	0.34375	1	1	Bover	B past	A not diabetes	B high education		b two middle	3.8	4.85	124.666	None	dentate	Age match control
616	70.8685	18	3.08333	1.13889	2	2	Bover	B past	A not diabetes	A Low education	20.8685	a one lowest	2.5	3.4	91.8004	None	dentate	Cases
636	67.0877	17	3.60294	1.44118	2	1	Bover	c current	A not diabetes	A Low education		b two middle	2.8	4.05	89.3623	Mild	dentate	Age match control
649	66.4603	27	2.00935	0.740741	2	1	ANormal	c current	A not diabetes	A Low education		c three highest	3.7	5.15	111.286	None	dentate	Age match control
672	69.2575	23	2.26087	1.05435	2	2	ANormal	A never	A not diabetes	A Low education	39.2575	c three highest	1.8	3.8	60.3114	Severe moderate	dentate	Cases
681	66.6795	27	1.53704	0.0833333	1	2	ANormal	A never	A not diabetes	A Low education		a one lowest	2.6	4.2	87.4472	Mild	dentate	Age match control
700	68.4877	23	1.63043	0.608696	2	2	Bover	B past	A not diabetes	B high education		c three highest	3	3.8	98.3818	None	dentate	Age match control
701	69.8548							B past			44.8548		2.2		56.2051	Severe moderate	Noteeth
708	65.6658	21	2.42857	0.952381	1	1	Bover	B past	A not diabetes	A Low education		a one lowest	2.6	3.95	87.8073	Mild	dentate	Age match control
715	67.4986	24	1.95833	0.0625	1	2	ANormal	A never	A not diabetes	A Low education		c three highest	3.25	4.55	97.4172	None	dentate	Age match control
724	66.7315	23	1.25	0.402174	2	2	Bover	A never	A not diabetes	B high education		c three highest	3.1	3.65	101.354	None	dentate	Age match control
743	67.3726	23	2.48913	0.25	1	1	Bover	B past	B diabetes	B high education		b two middle	2.5	3.15	95.8143	None	dentate	Age match control
750	69.3836	19	3.46053	1.10526	1	2	Bover	B past	A not diabetes	B high education	35.3836	b two middle	2.6	3.2	92.5617	None	dentate	Cases
768	63.4932	23	1.96739	0.347826	1	1	Bover	B past	A not diabetes	B high education		c three highest	3.3	4.15	99.2531	None	dentate	Age match control
774	69.7753	4	4.5	0.4375	1	1	ANormal	B past	A not diabetes	A Low education	14.7753	c three highest	2.6	3.25	90.183	None	dentate	Cases
777	67.2301	24	2.55208	0.947917	1	2	Bover	A never	A not diabetes	B high education		c three highest	2.95	3.7	105.89	None	dentate	Age match control
789	66.4384							c current			7.43836		2.55		72.9461	Severe moderate	Noteeth
814	66.1973							c current			41.1973		2.65		78.5557	Severe moderate	Noteeth
822	64.7178	18	3.27778	1.33333	1	2	Bover	A never	A not diabetes	A Low education		c three highest	2.95	3.7	96.0225	None	dentate	Age match control
839	65.9507	16	2.5	1.3125	2	1	Cobese	B past	A not diabetes	A Low education		b two middle	2.5	3.05	77.9034	None	dentate	Age match control
841	66.0658							c current			11.0658		3.05		84.8815	None	Noteeth
844	67.4822	15	2.6	0.833333	1	1	Bover	A never	A not diabetes	B high education	13.4822	b two middle	3	3.95	98.7691	None	dentate	Cases
845	65.1151	24	1.11458	0.354167	2	1	ANormal	A never	A not diabetes	B high education	2.11507	c three highest	3.05	4.7	91.8577	Mild	dentate	Cases
855	66.3753	7	3.46429	1.82143	2	2	Bover	B past	A not diabetes	A Low education	48.3753	b two middle	2.55	3.2	80.8529	None	dentate	Cases
881	67.3945	21	1.27381	0.25	1	1	Cobese	A never	A not diabetes	B high education		b two middle	2.6	3.65	82.0878	None	dentate	Age match control
890	66.0904	22	3.42045	1.01136	1	2	Bover	B past	A not diabetes	B high education		b two middle	3.95	5.15	111.25	None	dentate	Age match control
891	67.9123							B past			45.9123		3.25		99.0091	None	Noteeth
895	68.2329	18	1.60563	1.22222	1	2	Bover	B past	A not diabetes	A Low education		b two middle	1.5	2.25	50.4832	Severe moderate	dentate	Age match control
897	63.6							B past			33.6		2.1		73.7107	None	Noteeth
905	66.2247	7	3	0.678571	2		Bover	A never	A not diabetes	A Low education	10.2247	b two middle	2.9	2.8	91.8163	None	dentate	Cases
909	64.4493	27	3.01852	0.259259	2	2	Bover	c current	A not diabetes	B high education		a one lowest	1.6	2.5	62.3721	Severe moderate	dentate	Age match control
926	63.6986							A never			42.6986		3.05		93.1251	None	Noteeth
930	64.6164	15	4.13333	1.7	1	2	Bover	A never	A not diabetes	B high education	7.61644	c three highest	2.8	4.5	80.8286	Mild	dentate	Cases
941	64.611	20	1.0875	0.225	1	1	Cobese	c current	A not diabetes	A Low education		a one lowest	2.55	3.2	89.1195	None	dentate	Age match control
944	68.5425	24	1.62105	0.416667	1	2	Bover	A never	A not diabetes	B high education		c three highest	3.15	3.85	111.184	None	dentate	Age match control
946	67.8247							c current			32.8247		1.9		64.6181	Severe moderate	Noteeth
948	64.1781	25	3.33673	0.51	1	2	Bover	c current	A not diabetes	A Low education		c three highest	2.6	3.1	91.811	None	dentate	Age match control
965	63.1781	19	1.85333	0.618421	1	2	ANormal	B past	A not diabetes	B high education		a one lowest	3.2	4.35	105.56	None	dentate	Age match control
996	65.2877							c current			17.2877		2.6		82.7498	Mild	Noteeth
1004	65.2356	26	0.903846	0.307692	1	2	Bover	c current	A not diabetes	A Low education		b two middle	2.55	3.4	100.256	None	dentate	Age match control
1007	71.274							B past			31.274		2.8		101.668	None	Noteeth
1011	63.0849	28	2.04464	0.625	1	2	Bover	A never	A not diabetes	B high education		c three highest	2.3	4.55	80.368	Mild	dentate	Age match control
1014	63.2904	7	4.35714	0.25	2	1	Bover	A never	A not diabetes	A Low education	23.2904	b two middle	2.3	3	77.0283	None	dentate	Cases
1061	65.3479	8	3.09375	1.1875	1	2	Bover	A never	A not diabetes	A Low education	10.3479	a one lowest	4.05	5.05	122.262	None	dentate	Cases
1077	67.3589	22	2.27586	0.333333	2	1	Bover	B past	A not diabetes	A Low education		b two middle	3.1	4.3	106.487	None	dentate	Age match control
1082	65.5151	16	3.375	0.890625	1	2	Bover	A never	A not diabetes	B high education	7.51507	b two middle	2.6	3.3	78.6019	None	dentate	Cases
1087	65.1973	27	2.02778	0.37963	1	1	Bover	A never	A not diabetes	A Low education		a one lowest	2.6	3.35	87.4416	None	dentate	Age match control
1093	67.2274	23	3.87912	1.6044	1	1	Bover	c current	A not diabetes	A Low education		b two middle	1.9	2.4	68.2317	None	dentate	Age match control
1097	64.5425	25	1.01	0.3	1	2	ANormal	A never	A not diabetes	B high education		b two middle	3	3.85	96.1403	None	dentate	Age match control
1100	64.5425	28	1.29464	0.5	2	1	ANormal	c current	A not diabetes	A Low education		a one lowest	2.9	4.3	95.5696	Mild	dentate	Age match control
1114	70.1151	3	3.417	0.25	2	2	ANormal	B past	A not diabetes	A Low education	5.11507	a one lowest	2.4	3.2	84.7764	None	dentate	Cases
1120	64.3699	16	4.59375	1.4375	1	1	ANormal	c current	A not diabetes	B high education		a one lowest	1.25	2.8	47.887	Severe moderate	dentate	Age match control
1122	62.8932	18	2.65278	1.125	1	2	Bover	A never	A not diabetes	A Low education		a one lowest	2.45	3.25	81.7563	None	dentate	Age match control
1132	63.9151	18	2.46575	0.534247	1	1	Bover	c current	A not diabetes	A Low education		c three highest	2.4	3.05	87.1886	None	dentate	Age match control
1153	64.863	14	3	0.714286	2	2	Bover	B past	A not diabetes	A Low education		a one lowest	2.6	3.5	77.1545	None	dentate	Age match control
1161	65.1425	21	4.88095	1.2381	2		ANormal	c current	A not diabetes	A Low education		c three highest	1.95	2.9	64.5987	Severe moderate	dentate	Age match control
1164	63.2137	15	2	0.6	1	2	Bover	B past	A not diabetes	A Low education		b two middle	2.2	2.4	66.0237	None	dentate	Age match control
1172	65.1397	3	7	2	2	1	Bover	A never	A not diabetes	B high education	10.1397	a one lowest	2.25	3	71.4768	None	dentate	Cases
1182	65.7781	14	2.17857	0.446429	1	1	Bover	B past	A not diabetes	B high education	10.7781	b two middle	2.85	3.8	103.982	None	dentate	Cases
1184	62.7342	7	6.53571	1.35714	2	2	Cobese	B past	B diabetes	A Low education	2.73425	a one lowest	2.6	3.3	81.8984	None	dentate	Cases
1229	63.9178	7	4.41379	0.678571	1	2	ANormal	A never	A not diabetes	A Low education	9.91781	b two middle	2.25	3.25	76.9364	Severe moderate	dentate	Cases
1236	65.7425	17	1.63636	0.970588	1	2	Bover	B past	A not diabetes	B high education	21.7425	c three highest	2.75	3.5	83.3186	None	dentate	Cases
1240	65.1233	15	1.73333	1.2	2	1	Cobese	A never	A not diabetes	B high education		c three highest	2.15	2.6	60.8102	None	dentate	Age match control
1260	66.8356							c current			44.8356		2.55		81.2065	Mild	Noteeth
1272	66.6438	20	2.8	0.3875	2	1	Bover	c current	A not diabetes	A Low education		b two middle	3.2	4.05	109.198	None	dentate	Age match control
1283	65.3616	24	1.84524	1.17708	1	2	Cobese	B past	A not diabetes	B high education		a one lowest	3.3	4.35	99.5895	None	dentate	Age match control
1293	64.6904	3	9.583	2	2	1	ANormal	c current	A not diabetes	A Low education	5.69041	a one lowest	2.15	3.3	73.0124	Severe moderate	dentate	Cases
1306	66.1288	9	4.63889	1.38889	2	2	Cobese	B past	B diabetes	B high education	18.1288	c three highest	1	3	30.7862	Severe moderate	dentate	Cases
1339	67.7699	26	1.46154	0.759615	1	2	Bover	B past	A not diabetes	B high education		c three highest	3.75	5.1	117.213	None	dentate	Age match control
1350	64.2986	17	2.58824	0.941176	2	2	Bover	c current	A not diabetes	B high education	8.29863	a one lowest	3	4.4	92.0919	Mild	dentate	Cases
1358	67.6164							B past			21.6164		2.8		100.889	None	Noteeth
1360	70.5644	18	2.48611	1.02778	2	2	Bover	B past	B diabetes	A Low education		c three highest	2	2.8	72.0795	None	dentate	Age match control
1366	66.8712	25	1.44	0.54	1	2	Bover	A never	A not diabetes	A Low education		b two middle	3.4	3.95	121.6	None	dentate	Age match control
1377	63.8877	18	1.01389	0.263889	1	2	ANormal	B past	A not diabetes	A Low education		a one lowest	2.85	3.85	95.9816	None	dentate	Age match control
1386	60.0329	25	1.46	0.35	1	2	Bover	B past	A not diabetes	A Low education		c three highest	3.4	4.4	95.681	None	dentate	Age match control
1400	70.9205							c current			30.9205		2.9		78.1488	None	Noteeth
1401	63.4493	21	1.54217	0.27381	1	2	Bover	B past	A not diabetes	B high education	10.4493	a one lowest	2.55	3.95	83.152	Mild	dentate	Cases
1482	61.4603	17	2.70588	1.51471	1	2	Cobese	B past	A not diabetes	B high education	26.4603	b two middle	3	3.85	85.4458	None	dentate	Cases
1492	61.463	22	1.64773	0.420455	1	2	Bover	c current	A not diabetes	B high education		c three highest	2.8	3.65	88.3763	None	dentate	Age match control
1530	62.737	22	1.52326	0.0454545	1	2	Cobese	B past	A not diabetes	B high education		a one lowest	2.6	3.55	77.6856	None	dentate	Age match control
1548	60.1342	25	1.17526	1.06	1	2	ANormal	A never	A not diabetes	B high education		b two middle	2.7	3.25	85.3432	None	dentate	Age match control
1551	64.5342	10	5.05405	1.75	1	1	ANormal	c current	A not diabetes	A Low education	1.53425	b two middle	3.7	4.8	105.416	None	dentate	Cases
1556	65.0384	20	2.85526	0.531646	2	1	Cobese	B past	A not diabetes	A Low education		a one lowest	2.95	3.75	93.6738	None	dentate	Age match control
1557	62.5178	5	6.8	1.7	1	2	Bover	c current	A not diabetes	A Low education	22.5178	a one lowest	2.6	3.9	81.7287	Mild	dentate	Cases
1558	64.8493	14	1.2	1.39286	2	1	Cobese	A never	A not diabetes	B high education	24.8493	c three highest	2.05	3.6	59.3018	Severe moderate	dentate	Cases
1568	63.2493	10	3.175	1.375	1	1	Bover	c current	A not diabetes	A Low education	9.24932	b two middle	2.3	2.95	74.8351	None	dentate	Cases
1572	62.5288	17	1.5	0.955882	2	1	Cobese	B past	A not diabetes	A Low education	20.5288	b two middle	2.6	2.9	72.0208	None	dentate	Cases
1577	60.674	22	2.73563	0.693182	1	2	Bover	c current	A not diabetes	B high education		b two middle	2.5	3.15	76.2806	None	dentate	Age match control
1584	63.0795	18	2.71014	1.02899	2	2	Bover	c current	A not diabetes	A Low education		c three highest	3	3.85	88.76	None	dentate	Age match control
1585	61.937	28	1.85714	0.107143	1	2	Bover	A never	A not diabetes	B high education		c three highest	3.1	3.8	87.5445	None	dentate	Age match control
1601	62.4082	25	1.51	0.43	1	2	Cobese	A never	A not diabetes	A Low education		b two middle	2.75	3.6	88.7568	None	dentate	Age match control
1647	63.7479	25	2.36	0.65	1	2	Cobese	A never	A not diabetes	B high education		c three highest	2.35	3.35	76.8053	None	dentate	Age match control
1653	65.7616	28	1.66667	0.955357	1	2	Bover	B past	A not diabetes	B high education		c three highest	3.1	3.9	93.907	None	dentate	Age match control
1659	61.2411							B past			24.2411		3.05		89.9658	None	Noteeth
1674	60.6411	25	2.89	0.33	1	2	Bover	B past	A not diabetes	B high education		c three highest	3.25	4.6	81.0642	None	dentate	Age match control
1716	68.137	16	2.94545	1.71875	1	1	ANormal	A never	A not diabetes	B high education	5.13699	a one lowest	3	3.7	97.9915	None	dentate	Cases
1742	64.9753	27	1.51852	0.694444	1	2	Bover	B past	A not diabetes	A Low education		a one lowest	2.2	2.95	74.888	None	dentate	Age match control
1756	61.9671	22	1.86364	0.886364	1	1	Bover	A never	A not diabetes	B high education		c three highest	2.75	3.5	83.7877	None	dentate	Age match control
1763	60.0137	21	1.40476	0.797619	2	2	Cobese	c current	A not diabetes	A Low education		a one lowest	2.8	3.95	82.8235	None	dentate	Age match control
1764	61.1096							A never			45.1096		3.05		93.4585	None	Noteeth
1770	60.5918	17	2.86765	0.808824	1	1	Bover	A never	B diabetes	A Low education	11.5918	b two middle	3.25	3.6	95.3916	None	dentate	Cases
1782	62.5041	17	3.73529	1.32353	1	2	Bover	A never	A not diabetes	A Low education		c three highest	3.15	3.9	96.3994	None	dentate	Age match control
1795	64.6575	22	1.39773	0.329545	2	2	Bover	A never	A not diabetes	A Low education		c three highest	2.6	3.25	76.9985	None	dentate	Age match control
1807	67.9781	2	6.25	1.25	2	1	Cobese	B past	A not diabetes	A Low education	8.97808	a one lowest	2.35	3.1	85.0124	None	dentate	Cases
1819	62.263	8	2.3125	1.71875	1	1	Cobese	B past	A not diabetes	B high education	17.263	b two middle	2.9	3.9	84.1593	None	dentate	Cases
1828	64.4521	22	1.80682	0.284091	1	1	Bover	B past	A not diabetes	A Low education		a one lowest	2.75	3.45	90.5363	None	dentate	Age match control
1833	63.9315	12	4.0625	0.4375	1	2	Bover	B past	A not diabetes	B high education	42.9315	b two middle	2.1	3.2	72.8588	Severe moderate	dentate	Cases
1838	64.6329	23	3.54945	0.217391	2	2	Bover	c current	A not diabetes	A Low education		c three highest	2.05	2.6	73.8884	None	dentate	Age match control
1843	65.2438							c current			30.2438		2.25		72.5427	Severe moderate	Noteeth
1851	65.6521	27	0.990741	0.361111	1	2	Bover	A never	A not diabetes	A Low education		a one lowest	2.5	3.05	85.6766	None	dentate	Age match control
1866	62.3753	10	5.275	1.325	2	1	Bover	A never	A not diabetes	A Low education	37.3753	b two middle	2	3.25	58.8388	Severe moderate	dentate	Cases
1870	63.7671	7	5.03571	1.64286	2	1	Bover	c current	A not diabetes	A Low education	39.7671	a one lowest	2.3	3.2	89.007	None	dentate	Cases
1911	61.6192	22	1.46591	0.284091	1	1	Bover	B past	A not diabetes	A Low education		a one lowest	3	4.2	92.3443	None	dentate	Age match control
1949	60.6986							c current			18.6986		1.55		53.6661	Severe moderate	Noteeth
1960	66.0603	21	1.52381	0.690476	1	2	Bover	A never	A not diabetes	A Low education		c three highest	1.5	1.9	70.3761	None	dentate	Age match control
1962	62.7507	9	3	0.583333	2	2	Cobese	c current	A not diabetes	A Low education	38.7507	c three highest	2.7	3.55	78.6979	None	dentate	Cases
1967	60.9479	20	1.725	0.3875	1	2	Bover	A never	A not diabetes	B high education	15.9479	c three highest	2.4	4	75.4279	Severe moderate	dentate	Cases
1994	63.4712							B past			38.4712		2.85		76.7996	None	Noteeth
2000	62.7178	12	1.9375	1.33333	1	2	Bover	A never	A not diabetes	A Low education	1.71781	b two middle	2.95	3.6	105.802	None	dentate	Cases
2001	62.8247	25	1.09	0.06	1	2	ANormal	B past	A not diabetes	A Low education		c three highest	2.95	4	94.2899	None	dentate	Age match control
2008	67.4164	8	4.6875	0.5625	2	1	Cobese	B past	A not diabetes	A Low education	7.41644	a one lowest	1.75	2.35	68.2086	None	dentate	Cases
2011	62.3616	20	1.45	0.0875	1	2	Bover	B past	B diabetes	A Low education		a one lowest	3.5	4.2	101.693	None	dentate	Age match control
2044	60.8164	27	1.76852	0.5	1	2	Bover	c current	A not diabetes	B high education		b two middle	3.4	4.45	103.872	None	dentate	Age match control
2078	62.4438	21	2.05952	0.940476	1	1	Bover	B past	A not diabetes	A Low education		a one lowest	3.45	4.2	107.004	None	dentate	Age match control
2088	62.6959	20	2.125	0.875	1	1	ANormal	B past	A not diabetes	B high education		b two middle	2.45	3.35	76.1459	None	dentate	Age match control
2095	70.0384	11	1.60526	1	2	1	Cobese	c current	A not diabetes	A Low education	10.0384	a one lowest	2.15	3	79.4827	None	dentate	Cases
2132	69.0986	9	2.69444	1.30556	2	1	Bover	B past	B diabetes	A Low education	10.0986	c three highest	1.9	2.45	63.5505	None	dentate	Cases
2138	62.5507	25	2.44444	1.25	2	2	Cobese	B past	A not diabetes	A Low education		a one lowest	3.1	4.05	89.0837	None	dentate	Age match control
2143	64.8603	11	3.08824	1.54545	2	1	Cobese	B past	A not diabetes	B high education	24.8603	c three highest	2.35	3.1	79.9033	None	dentate	Cases
2158	66.7973	28	1.35714	0.544643	1	2	Cobese	A never	A not diabetes	A Low education		c three highest	2.55	4.1	105.784	None	dentate	Age match control
2183	61.5205	10	0.925	0.8	2	1	ANormal	A never	A not diabetes	A Low education	14.5205	a one lowest	3.2	4.35	108.474	None	dentate	Cases
2190	61.3616	27	2.87037	0.888889	1	1	Cobese	B past	A not diabetes	A Low education		b two middle	2.85	3.55	76.3935	None	dentate	Age match control
2219	60.8219	10	4.05	0.5	1	2	Cobese	B past	A not diabetes	A Low education	39.8219	c three highest	2.2	2.8	72.9779	None	dentate	Cases
2236	61.0027	20	2.2625	0.8	1	2	Bover	B past	A not diabetes	A Low education	16.0027	a one lowest	3.1	3.95	94.866	None	dentate	Cases
2254	60.4575	22	1.09195	0.238636	2	2	Bover	B past	B diabetes	A Low education		a one lowest	3.3	3.95	99.1895	None	dentate	Age match control
2258	62.4438	7	2.32143	0.642857	1	2	Bover	c current	A not diabetes	A Low education	26.4438	a one lowest	2.8	3.75	86.7819	None	dentate	Cases
2271	60.9973	23	1.46739	0.347826	1	2	Cobese	A never	A not diabetes	A Low education		a one lowest	2.75	3.25	85.2817	None	dentate	Age match control
2272	67.6411	17	1.94118	0.676471	1	2	ANormal	A never	A not diabetes	B high education	39.6411	a one lowest	2.9	3.85	93.0347	None	dentate	Cases
2287	62.7863	26	2.04902	0.711538	1	2	Bover	A never	A not diabetes	B high education		a one lowest	3.25	4.1	98.4087	None	dentate	Age match control
2297	69.6438	15	1.81667	0.3	2	1	ANormal	B past	A not diabetes	A Low education	44.6438	a one lowest	3.05	3.9	116.017	None	dentate	Cases
2299	69.6438							B past			39.6438		2.1		85.4702	None	Noteeth
2316	68.3945							B past			3.39452		2.35		81.5893	None	Noteeth
2324	64.3096	22	1.52273	0.693182	1	1	ANormal	A never	A not diabetes	B high education		c three highest	3.55	4.6	100.985	None	dentate	Age match control
2330	62.2247	22	1.29545	0.363636	1	2	Bover	A never	A not diabetes	B high education		c three highest	3.05	3.8	117.928	None	dentate	Age match control
2399	69.6274							B past			41.6274		2.35		89.3095	None	Noteeth
2425	64.8575	16	1.14062	0.953125	2	2	Bover	B past	A not diabetes	A Low education		b two middle	2.55	3.4	87.9901	None	dentate	Age match control
2444	67.0274	12	1.8913	0.270833	1	2	ANormal	A never	A not diabetes	B high education	3.0274	c three highest	3	3.9	102.71	None	dentate	Cases
2463	61.1041	25	2.36	0.04	1	1	Bover	B past	A not diabetes	A Low education		a one lowest	2.95	3.9	90.3548	None	dentate	Age match control
2494	64.9288							B past			22.9288		1.6		50.7422	Severe moderate	Noteeth
2510	63.9315	26	3.62136	0.413462	1	2	Bover	B past	A not diabetes	B high education		c three highest	3.4	4.45	114.566	None	dentate	Age match control
2515	67.1726	18	3.28986	1.54167	1	2	Bover	A never	A not diabetes	B high education	2.1726	c three highest	2.95	4	98.2259	None	dentate	Cases
2552	63.6521							A never			33.6521		2.4		79.501	None	Noteeth
2555	68.5233	21	3.39286	1.07143	2	1	Bover	c current	A not diabetes	A Low education		b two middle	2.65	3.5	77.1472	None	dentate	Age match control
2563	62	22	1.96591	0.511364	1	1	Cobese	B past	A not diabetes	A Low education		a one lowest	2.2	2.75	73.8001	None	dentate	Age match control
2568	65.6849	9	4.27778	0.722222	1	1	ANormal	c current	A not diabetes	B high education	10.6849	c three highest	2.9	4	91.389	None	dentate	Cases
2569	65.0849	19	1.89474	1.17105	1	1	Bover	A never	A not diabetes	B high education		c three highest	3	3.85	92.7588	None	dentate	Age match control
2591	62.9918	8	3.125	1.78125	2	1	Cobese	A never	A not diabetes	A Low education	37.9918	c three highest	2.1	3.55	63.7112	Severe moderate	dentate	Cases
2626	60.1342	11	2.09091	0.818182	1	2	Bover	B past	A not diabetes	B high education	20.1342	a one lowest	1.65	3	64.3964	Severe moderate	dentate	Cases
2635	66.7315	27	1.34579	0.444444	1	1	Bover	A never	A not diabetes	A Low education		c three highest	2.7	3.3	97.9173	None	dentate	Age match control
2645	70.5616							B past			18.5616		2.25		72.1194	Severe moderate	Noteeth
2656	66.3534	25	2.51	0.51	1	1	ANormal	A never	A not diabetes	B high education		b two middle	2.1	3.3	79.564	Severe moderate	dentate	Age match control
2671	69.4356							B past					2.2		83.4754	None	Noteeth
2672	61.989	20	1.475	1.35	2	1	Cobese	B past	A not diabetes	A Low education		b two middle	2.75	3.6	88.4689	None	dentate	Age match control
2684	67.4493	17	4.57353	1.02941	1	1	Bover	B past	B diabetes	A Low education	3.44932	a one lowest	2.45	3	85.508	None	dentate	Cases
2687	65.4822	14	1.875	0.660714	1	2	ANormal	B past	A not diabetes	B high education	0.482192	a one lowest	3.1	4.35	100.168	None	dentate	Cases
2689	66.3425	11	2.18182	0.681818	1	1	ANormal	B past	A not diabetes	B high education		c three highest	3.15	4	104.112	None	dentate	Cases
2708	61.5644	25	2.24	0.49	2	2	ANormal	A never	A not diabetes	A Low education		a one lowest	3.55	4.6	101.191	None	dentate	Age match control
2718	68.3123							c current			12.3123		2.7		84.7657	Mild	Noteeth
2719	67.5671							B past			22.5671		1.85		57.7191	Severe moderate	Noteeth
2724	68.2849							B past			30.2849		2.3		82.1989	None	Noteeth
2727	68.3151	11	5.77273	0.795455	2	1	Bover	B past	A not diabetes	B high education	18.3151	a one lowest	2.6	3.6	75.5135	None	dentate	Cases
2733	67.6137	16	3.01562	0.546875	1	1	ANormal	B past	A not diabetes	A Low education	12.6137	a one lowest	2.15	2.8	88.4604	None	dentate	Cases
2759	60.2493	24	1.98947	0.34375	1	2	Cobese	B past	A not diabetes	A Low education		b two middle	3.1	4.2	87.3908	None	dentate	Age match control
2793	62.8192	22	3.11364	0.886364	1	2	Bover	c current	A not diabetes	B high education		a one lowest	2.9	3.65	100.992	None	dentate	Age match control
2800	69.6384	22	2.78409	0.875	2	2	ANormal	c current	A not diabetes	A Low education		c three highest	2.55	4.05	96.9249	Mild	dentate	Age match control
2807	60.7288	5	5.3	1.85	2	1	Bover	A never	A not diabetes	A Low education	11.7288	c three highest	2.5	3.2	85.2676	None	dentate	Cases
2840	63.8219	24	1.57292	0.229167	1	1	ANormal	c current	A not diabetes	B high education		b two middle	3	4.35	84.9747	Mild	dentate	Age match control
2853	60.4411	24	1.72917	1.02083	1	2	Bover	A never	A not diabetes	B high education		c three highest	2.75	3.55	93.5386	None	dentate	Age match control
2855	63.7315	22	1.61364	0.727273	2	2	ANormal	A never	A not diabetes	B high education		c three highest	4.05	5	113.27	None	dentate	Age match control
2856	67.5644	19	1.55769	1.15789	1	2	ANormal	B past	A not diabetes	A Low education	2.56438	c three highest	2.45	3.95	78.4983	Severe moderate	dentate	Cases
2871	61.6055	27	2.11111	0.5	1	2	ANormal	A never	A not diabetes	B high education	45.6055	b two middle	4.25	5.65	103.411	None	dentate	Cases
2872	67.1397	24	3.29167	0.729167	1	2	Bover	A never	A not diabetes	B high education	46.1397	c three highest	2.9	3.65	102.39	None	dentate	Cases
2879	68.6356	14	2.89286	1.39286	2	1	Bover	A never	A not diabetes	A Low education	18.6356	c three highest	2.9	3.8	87.8038	None	dentate	Cases
2894	61.6301	26	4.25962	0.528846	1	2	Bover	c current	A not diabetes	B high education		a one lowest	2.9	3.9	88.0703	None	dentate	Age match control
2906	66.1123	8	1.80645	0.71875	2	2	Bover	A never	A not diabetes	A Low education	48.1123	c three highest	2.7	3.8	87.768	None	dentate	Cases
2932	60.5397	24	2.76042	0.59375	2	2	Bover	c current	A not diabetes	A Low education		a one lowest	1.9	2.85	58.6864	Severe moderate	dentate	Age match control
2936	64.4247							B past			19.4247		2.55		78.3889	None	Noteeth
2966	60.9288	6	2.29167	0.666667	1	1	Bover	c current	A not diabetes	A Low education	42.9288	a one lowest	3	4.2	88.2883	None	dentate	Cases
2978	64.4466	19	2.01316	0.526316	1	2	Bover	B past	A not diabetes	B high education	24.4466	b two middle	3.1	3.95	96.5633	None	dentate	Cases
2996	62.7233							c current					2.35		68.4583	Severe moderate	Noteeth
3021	67.2849	14	2.68889	1.80357	1	2	Bover	B past	A not diabetes	A Low education	17.2849	c three highest	2.65	3.9	70.2139	Severe moderate	dentate	Cases
3026	70.126	25	3.48	0.18	1	2	Bover	A never	A not diabetes	B high education		a one lowest	1.95	2.6	78.4035	None	dentate	Age match control
3044	69.7233	24	1.35417	0.0833333	1	1	Cobese	A never	A not diabetes	A Low education		b two middle	2.6	3.3	100.575	None	dentate	Age match control
3045	62.6795	26	1.08654	0.0384615	1	2	Bover	B past	A not diabetes	B high education		c three highest	3.7	4.45	123.208	None	dentate	Age match control
3052	66.5781	5	4	1.7	1	2	Cobese	B past	A not diabetes	A Low education	36.5781	c three highest	2.7	3.55	94.8525	None	dentate	Cases
3056	61.1014	26	1.26923	0.230769	1	2	Bover	B past	A not diabetes	B high education		c three highest	2.6	4.1	76.6258	Severe moderate	dentate	Age match control
3057	62.8411	24	2.36458	0.770833	1	1	ANormal	B past	A not diabetes	A Low education		a one lowest	2.5	3.75	74.8077	Severe moderate	dentate	Age match control
3076	64.8548							B past			40.8548		1.5		45.0897	Severe moderate	Noteeth
3078	64.4959							B past					2.8		86.0825	None	Noteeth
3096	67.3699	21	3.57317	1.5119	2	2	Bover	B past	A not diabetes	B high education		a one lowest	2.35	3.65	84.4786	Mild	dentate	Age match control
3098	60.5315	27	2.00926	0.584906	1	1	Bover	c current	A not diabetes	B high education		b two middle	3.4	4.45	93.815	None	dentate	Age match control
3110	64.789	21	3	0.488095	1	2	ANormal	B past	A not diabetes	B high education		c three highest	3.7	4.75	115.625	None	dentate	Age match control
3119	66.2219	25	1.79	0.42	2	2	ANormal	B past	A not diabetes	A Low education		a one lowest	2.7	3.65	84.3276	None	dentate	Age match control
3125	65.6466	6	6.125	1.95833	2	1	Bover	c current	A not diabetes	B high education	21.6466	c three highest	1.95	2.85	73.3075	Severe moderate	dentate	Cases
3127	63.7589	25	3	0.47	1	2	ANormal	A never	A not diabetes	B high education	20.7589	c three highest	3.2	3.9	101.814	None	dentate	Cases
3150	63.2	23	2.58696	0.347826	1	2	Bover	A never	A not diabetes	B high education		b two middle	2.4	3.1	78.0808	None	dentate	Age match control
3162	63.4849	25	2.51	1.13	1	2	Bover	A never	B diabetes	B high education		c three highest	3	3.55	97.8689	None	dentate	Age match control
3178	61.8411	17	1.54412	0.676471	1	1	ANormal	A never	A not diabetes	A Low education	1.8411	a one lowest	2.45	4.05	75.5271	Severe moderate	dentate	Cases
3181	66.2356	12	5.11765	1.8125	2	1	Bover	c current	A not diabetes	A Low education	46.2356	b two middle	1.8	2.7	71.6138	Severe moderate	dentate	Cases
3186	63.3151							A never			35.3151		3.35		89.1166	None	Noteeth
3190	66.2658	10	6.15	1.875	1	1	Cobese	c current	A not diabetes	A Low education	11.2658	a one lowest	2.4	3.15	85.266	None	dentate	Cases
3191	64.2055	8	8.5625	1	2	2	Bover	c current	A not diabetes	A Low education	8.20548	a one lowest	1.65	2.75	57.4249	Severe moderate	dentate	Cases
3193	64.3699	26	2.31731	0.586538	1	2	Cobese	B past	A not diabetes	B high education		b two middle	2.4	3.8	75.7357	Severe moderate	dentate	Age match control
3199	61.5123	18	2.11111	0.402778	1	2	Bover	A never	A not diabetes	A Low education		a one lowest	3.35	3.9	105.8	None	dentate	Age match control
3203	66.5123	14	1.75	0.910714	1	1	Bover	A never	A not diabetes	B high education	16.5123	c three highest	3.1	4.4	98.428	None	dentate	Cases
3206	63.8301							A never			38.8301		3		84.0082	None	Noteeth
3250	67.4137	22	2.97727	1.28409	1	2	Cobese	B past	A not diabetes	A Low education		a one lowest	2.85	3.3	105.759	None	dentate	Age match control
3269	64.7397	15	3.4	0.716667	1	2	Cobese	c current	A not diabetes	A Low education		c three highest	2.25	3	68.4292	None	dentate	Age match control
3329	66.7178	16	2.34375	1.78125	1	1	Cobese	A never	A not diabetes	B high education	11.7178	b two middle	1.5	3.1	53.5587	Severe moderate	dentate	Cases
3357	64.4192	17	1.67647	1.14706	1	1	Bover	B past	A not diabetes	A Low education	3.41918	b two middle	3.25	4.05	103.975	None	dentate	Cases
3358	64.7534	16	2.79688	0.84375	2	2	Cobese	B past	A not diabetes	A Low education		a one lowest	2.65	3.5	86.2775	None	dentate	Age match control
3420	61.5151	6	2.45833	0.541667	2	2	Cobese	B past	A not diabetes	A Low education	35.5151	a one lowest	2.7	3.9	75.0626	Severe moderate	dentate	Cases
3427	69.3288	19	2.78947	0.855263	1	2	Bover	B past	A not diabetes	A Low education		c three highest	2.35	3.4	68.8496	Severe moderate	dentate	Age match control
3429	66.6877	9	5.52778	1.86111	1	1	ANormal	B past	A not diabetes	A Low education	5.68767	a one lowest	2	3.25	68.2468	Severe moderate	dentate	Cases
3454	61.1205	21	2.66667	0.952381	1		ANormal	A never	A not diabetes	B high education	11.1205	a one lowest	2.7	4.8	80.6248	Mild	dentate	Cases
3471	67.9726	15	3.28333	0.916667	1	1	Bover	B past	A not diabetes	B high education	9.9726	b two middle	3	3.65	100.716	None	dentate	Cases
3472	61.8384	26	2.11538	0.115385	1	2	Bover	c current	A not diabetes	A Low education		a one lowest	2.2	3.05	69.676	None	dentate	Age match control
3474	69.6329	27	2.71296	0.62037	1	2	ANormal	B past	A not diabetes	A Low education		c three highest	2.1	2.85	81.1642	None	dentate	Age match control
3477	66.5863	23	1.98913	0.282609	2	2	Bover	B past	A not diabetes	B high education		a one lowest	2.7	3.35	90.6871	None	dentate	Age match control
3479	65.537	24	1.53125	0.114583	1	1	Bover	c current	A not diabetes	A Low education		c three highest	1.8	2.6	61.6352	Severe moderate	dentate	Age match control
3481	67.6685	20	2.4	1.7375	2	1	Bover	A never	B diabetes	A Low education		c three highest	3	3.5	113.419	None	dentate	Age match control
3510	61.1644	12	7.33333	1.58333	2	1	Cobese	B past	B diabetes	A Low education	10.1644	c three highest	1.7	2.1	63.8914	None	dentate	Cases
3518	59.8986	6	4.29167	0.0416667	2	1	Cobese	A never	A not diabetes	A Low education	34.8986	b two middle	2	3.2	63.0905	Severe moderate	dentate	Cases
3548	66.2548							B past			8.25479		2.55		80.7776	None	Noteeth
3561	66.4795	24	3.0625	0.447917	1	2	Cobese	B past	B diabetes	A Low education		b two middle	2.55	3.45	82.0479	None	dentate	Age match control
3575	69.4685	6	4.29167	1.45833	2		Cobese	B past	A not diabetes	A Low education	24.4685	c three highest	2.4	3.2	89.6526	None	dentate	Cases
3577	67.2521	19	1.44737	0.776316	2	2	Cobese	A never	A not diabetes	B high education	4.25205	a one lowest	1.9	2.35	69.322	None	dentate	Cases
3591	64.6411	13	3.73077	0.75	1	2	Bover	c current	A not diabetes	A Low education	48.6411	a one lowest	2.35	3.5	75.3444	Severe moderate	dentate	Cases
3598	64.3288	27	0.944444	0.675926	1	1	Bover	B past	A not diabetes	B high education		c three highest	2.2	2.95	75.5055	None	dentate	Age match control
3614	60.2493	15	3.31667	0.133333	1	2	Bover	B past	A not diabetes	A Low education	8.24932	a one lowest	3.55	4.25	100.106	None	dentate	Cases
3622	63.0658							c current			38.0658		2.25		79.7842	None	Noteeth
3627	62.1753	24	3.29167	0.635417	1	2	Bover	A never	A not diabetes	B high education		c three highest	3.7	4.5	97.5966	None	dentate	Age match control
3656	62.9918	22	1.36364	0.488636	1	1	Cobese	A never	A not diabetes	A Low education		c three highest	2.2	2.85	90.2986	None	dentate	Age match control
3661	61.726							B past					3.3		110.453	None	Noteeth
3670	67.4712	10	5.925	1.2	2	1	Cobese	B past	A not diabetes	A Low education	20.4712	a one lowest	2.25	3.35	87.7457	Mild	dentate	Cases
3694	64.537	10	2.3	1.475	1	1	Bover	c current	A not diabetes	A Low education	31.537	a one lowest	2	2.9	76.7218	Severe moderate	dentate	Cases
3698	66.5781							c current			13.5781		2.45		90.0871	Mild	Noteeth
3701	68.8411							c current			28.8411		1.95		63.275	Severe moderate	Noteeth
3702	68.5808							B past			38.5808		2.2		84.0695	None	Noteeth
3704	63.0027	12	2.70833	1.83333	1	1	Bover	A never	A not diabetes	A Low education	42.0027	b two middle	2	3	61.5154	Severe moderate	dentate	Cases
3714	64.3863	19	3.51316	0.736842	2	1	Bover	c current	A not diabetes	A Low education		c three highest	2.75	3.8	81.2668	None	dentate	Age match control
3723	68.1288	8	3.125	0.75	2	1	ANormal	B past	A not diabetes	B high education	6.12877	c three highest	2	3.45	68.231	Severe moderate	dentate	Cases
3784	61.7945							B past			9.79452		1.65		61.4555	Severe moderate	Noteeth
3822	62.5397	10	6.5	1.525	2	2	Cobese	A never	A not diabetes	A Low education	0.1	a one lowest	2.6	3.45	96.0675	None	dentate	Cases
3864	71.4082							B past			28.4082		2.4		83.3455	None	Noteeth
3871	69.0411	26	1.82692	0.615385	1	2	ANormal	B past	A not diabetes	B high education		c three highest	3.25	4.1	90.4652	None	dentate	Age match control
3875	63.7288							B past			38.7288		2.5		76.3747	Severe moderate	Noteeth
3877	68.7041							B past			30.7041		2.85		105.579	None	Noteeth
3899	69.4767							B past			29.4767		2.85		104.776	None	Noteeth
3903	68.4849	26	2.27885	0.971154	1	2	Cobese	A never	A not diabetes	B high education		c three highest	2.9	3.55	97.8467	None	dentate	Age match control
3905	67.4274	23	1.73626	0.728261	1	2	Cobese	A never	A not diabetes	B high education		c three highest	2.75	3.55	94.5128	None	dentate	Age match control
3907	68.874	23	1.26136	0.771739	1	2	Cobese	B past	A not diabetes	B high education		c three highest	3	3.8	96.0286	None	dentate	Age match control
3924	67.6137	24	1.10417	0.5625	1	2	ANormal	B past	A not diabetes	B high education		c three highest	2.35	3.05	72.3871	None	dentate	Age match control
3940	68.5151	6	3.91667	0.916667	1	1	Bover	B past	A not diabetes	A Low education	4.51507	c three highest	1.8	2.3	60.7292	None	dentate	Cases
3951	68.7507	25	2	0.02	1	2	Bover	B past	A not diabetes	B high education		b two middle	3.35	4.15	98.9357	None	dentate	Age match control
3971	68.6548							B past			13.6548		3.05		92.3365	None	Noteeth
3979	69.0986	27	1.35185	0.805556	1	1	Bover	A never	A not diabetes	B high education		c three highest	2.95	3.95	92.044	None	dentate	Age match control
3984	59.8301	24	1.23958	0.28125	1	2	Bover	B past	A not diabetes	B high education		a one lowest	3.9	4.5	109.607	None	dentate	Age match control
4019	67.6658	23	3.1413	0.445652	1	1	Bover	A never	A not diabetes	A Low education		c three highest	2	2.5	73.2591	None	dentate	Age match control
4054	61.4	27	2.5463	0.703704	1	2	Bover	c current	A not diabetes	B high education		a one lowest	2.45	3.3	86.7164	None	dentate	Age match control
4069	68.1014	24	2.62162	1.81915	2	1	Cobese	B past	A not diabetes	A Low education		a one lowest	1.75	2.7	61.5066	Severe moderate	dentate	Age match control
4071	65.1945	11	3.81818	0.977273	2	2	ANormal	B past	A not diabetes	A Low education	52.1945	a one lowest	1.8	2.45	63.2572	None	dentate	Cases
4083	68.0849	8	1.625	0.40625	1	2	Bover	c current	A not diabetes	A Low education	18.0849	c three highest	2.65	3.2	100.685	None	dentate	Cases
4087	60.0932	23	2.42391	1.36957	2	1	ANormal	c current	A not diabetes	A Low education		a one lowest	3.25	4.05	111.803	None	dentate	Age match control
4095	61.4877	26	1.51923	0.663462	1	1	Bover	B past	A not diabetes	A Low education		a one lowest	2.85	3.9	76.483	None	dentate	Age match control
4102	65.5534	17	5.61765	1.77941	2	1	Cobese	c current	A not diabetes	A Low education		a one lowest	1.9	2.45	65.0823	None	dentate	Age match control
4127	60.0384	17	2.73529	0.485294	1	1	Bover	c current	A not diabetes	A Low education	3.03836	a one lowest	2.75	3.3	96.0233	None	dentate	Cases
4133	59.6493	21	1.4881	0.5	2	2	Bover	c current	A not diabetes	A Low education		a one lowest	2.8	3.85	97.3616	None	dentate	Age match control
4152	65.1781	11	1.34091	0.522727	1	2	Bover	B past	A not diabetes	A Low education		a one lowest	1.65	2.25	59.7877	None	dentate	Cases
4178	63.8822	8	3.9375	0.625	2	2	ANormal	B past	A not diabetes	A Low education	20.8822	a one lowest	1.35	1.85	48.2934	None	dentate	Cases
4181	60.8438	14	3.19608	1.16071	1	2	Bover	c current	A not diabetes	A Low education		c three highest	2.5	3.85	78.4767	Severe moderate	dentate	Age match control
4197	63.8329	11	2.43182	1.56818	2	2	Cobese	A never	A not diabetes	A Low education	1.83288	a one lowest	2.6	3.6	94.3781	None	dentate	Cases
4218	67.7945							B past			25.7945		2.95		88.6168	None	Noteeth
4234	64.8575	9	4.75	0.5	2	1	Bover	B past	A not diabetes	A Low education	36.8575	a one lowest	1.35	2	58.7884	Severe moderate	dentate	Cases
4239	62.8822	17	2.92647	0.382353	1	1	Bover	B past	A not diabetes	A Low education	32.8822	c three highest	3	3.65	98.6266	None	dentate	Cases
4262	70.0356							B past			20.0356		2.7		95.2559	None	Noteeth
4266	66.1123							B past			40.1123		2.75		89.4164	None	Noteeth
4271	64.6384	8	3	0.09375	1	2	ANormal	A never	A not diabetes	A Low education	34.6384	a one lowest	2.55	3.35	90.4614	None	dentate	Cases
4286	66.3096	19	4.07895	1.31579	1	1	Cobese	A never	A not diabetes	A Low education	4.30959	a one lowest	3.1	4.4	98.183	None	dentate	Cases
4298	69.1151							c current			9.11507		2.05		67.6025	Severe moderate	Noteeth
4302	65.3014	14	1.77778	1.66071	1	2	ANormal	A never	A not diabetes	B high education	46.3014	c three highest	2.6	3.5	72.7608	None	dentate	Cases
4310	63.3397	6	2.58333	1.04167	1	1	ANormal	A never	A not diabetes	A Low education	11.3397	a one lowest	2.7	3.5	85.549	None	dentate	Cases
4338	64.4658	11	2.79545	1.40909	2	2	ANormal	A never	A not diabetes	A Low education	3.46575	a one lowest	2.9	3.6	88.0169	None	dentate	Cases
4341	62.7671	22	4.39506	0.670455	2	2	ANormal	c current	A not diabetes	A Low education		a one lowest	2.5	3.35	72.8819	None	dentate	Age match control
4360	68.8164							A never			8.81644		2.55		93.1113	None	Noteeth
4374	60.989	13	3.84615	1.28846	1	1	ANormal	c current	A not diabetes	A Low education	42.989	a one lowest	3.1	4.05	94.8822	None	dentate	Cases
4378	68.2795	21	2.16049	1.08333	2	1	Cobese	c current	A not diabetes	A Low education		c three highest	1.5	2.25	47.1061	Severe moderate	dentate	Age match control
4437	61.7068	24	1.65625	0.6875	1	1	Bover	c current	A not diabetes	A Low education		c three highest	2.45	3.4	68.2343	None	dentate	Age match control
4456	61.126	22	4.07955	0.795455	1	2	ANormal	c current	A not diabetes	B high education		c three highest	2.3	3	77.6231	None	dentate	Age match control
4470	66.8521	25	1.5	0.45	1	2	Cobese	B past	A not diabetes	B high education		b two middle	3	3.7	110.634	None	dentate	Age match control
4499	63.3836							A never			28.3836		2.8		92.5127	None	Noteeth
4502	66.4849	25	1.82	0.56	1	1	ANormal	A never	A not diabetes	A Low education		c three highest	0.95	2.05	33.8294	Severe moderate	dentate	Age match control
4504	61.6055	3	4.25	0.166667	1	2	Bover	B past	A not diabetes	B high education	39.6055	c three highest	3.3	4.6	95.2539	None	dentate	Cases
4511	63.8986	10	2.8	1.3	1	2	ANormal	A never	A not diabetes	B high education	19.8986	c three highest	1.25	1.55	37.7274	None	dentate	Cases
4518	63.3068	22	2.46591	0.579545	1	2	ANormal	A never	A not diabetes	B high education		c three highest	3.5	4.85	106.478	None	dentate	Age match control
4526	65.4658	27	1.35185	0.490741	1	2	ANormal	A never	A not diabetes	B high education		c three highest	3.6	4.5	94.0884	None	dentate	Age match control
4543	64.7507	4	3.125	1.625	1	2	Bover	c current	A not diabetes	B high education	39.7507	c three highest	2.15	3.7	67.1774	Severe moderate	dentate	Cases
4547	65.2082							c current			35.2082		2.1		66.7638	Severe moderate	Noteeth
4563	61.9452	20	2.1375	0.525	1	2	Bover	A never	A not diabetes	A Low education		a one lowest	2.45	3.2	77.6601	None	dentate	Age match control
4565	61.2055	27	1.64815	0.222222	1	2	Bover	B past	A not diabetes	B high education		b two middle	3.2	4.4	99.4278	None	dentate	Age match control
4568	65.2274	21	2.07143	0.809524	1	1	Bover	A never	A not diabetes	B high education		b two middle	3.4	3.8	114.341	None	dentate	Age match control
4591	62.4822	25	1.9899	0.55	1	1	ANormal	c current	A not diabetes	B high education		a one lowest	2.4	3.55	74.4193	Severe moderate	dentate	Age match control
4596	59.8247	20	2.1875	0.7	1	1	Cobese	B past	A not diabetes	B high education		c three highest	2.85	4.05	96.339	None	dentate	Age match control
4598	66.0795	25	1.08	0.2	1	2	Bover	A never	A not diabetes	B high education		c three highest	2.6	3.65	84.4672	None	dentate	Age match control
4639	65.9836	7	3.32143	0.392857	1	2	Bover	c current	A not diabetes	A Low education	0.983562	a one lowest	2.3	4.4	74.669	Severe moderate	dentate	Cases
4660	60.9808	22	0.931818	0.0113636	1	2	Cobese	B past	A not diabetes	B high education		c three highest	3.95	4.9	116.328	None	dentate	Age match control
4673	60.6959	28	1.08929	0.339286	1	2	ANormal	c current	A not diabetes	B high education		c three highest	3.4	4.9	86.7226	Mild	dentate	Age match control
4675	66.7644	23	1.56522	0.293478	1	1	Bover	A never	A not diabetes	B high education	33.7644	b two middle	3.75	4.6	111.682	None	dentate	Cases
4680	66.9123	25	1.4	0.24	1	1	Bover	c current	A not diabetes	B high education		c three highest	3.35	4.35	96.1631	None	dentate	Age match control
4682	63.9315	26	1.85577	0.528846	1	1	Bover	A never	A not diabetes	B high education		a one lowest	3.35	4.5	92.7398	None	dentate	Age match control
4684	65.3863	27	1.43519	0.787037	2	1	Bover	A never	A not diabetes	B high education		c three highest	3.1	4.6	84.7899	Mild	dentate	Age match control
4687	66.5178							B past			21.5178		3.55		100.393	None	Noteeth
4713	62.7096	26	1.84615	0.826923	1	2	Bover	B past	A not diabetes	B high education		c three highest	3.35	4.05	89.7337	None	dentate	Age match control
4718	59.811							A never			4.81096		3.2		89.89	None	Noteeth
4723	61.0055	26	1.79808	0.230769	2	1	Bover	B past	A not diabetes	B high education		b two middle	3.6	4.45	110.154	None	dentate	Age match control
4728	63.9178	20	2.175	0.5375	1	2	ANormal	A never	A not diabetes	B high education		b two middle	3.5	4.45	101.697	None	dentate	Age match control
4732	60.9178	28	1.8125	0.714286	1	1	Cobese	B past	A not diabetes	B high education		c three highest	2.9	3.35	88.6681	None	dentate	Age match control
4737	66.5644	28	3.68468	1.13393	1	2	Bover	A never	A not diabetes	B high education		c three highest	2.8	3.5	94.0508	None	dentate	Age match control
4755	61.8384	22	1.71591	0.784091	1	1	ANormal	A never	A not diabetes	A Low education	50.8384	c three highest	3.65	4.65	109.664	None	dentate	Cases
4772	65.2164	19	2.19737	0.815789	1	2	Cobese	c current	A not diabetes	B high education		b two middle	3.3	4.8	84.2167	Mild	dentate	Age match control
4784	59.7507	28	1.375	0.473214	1	2	ANormal	B past	B diabetes	A Low education		c three highest	2.8	3.65	83.6518	None	dentate	Age match control
4800	61.9123	17	2	0.647059	1	2	Bover	A never	A not diabetes	B high education	43.9123	b two middle	3.05	4.05	92.9012	None	dentate	Cases
4802	59.9178	24	1.86458	0.09375	1	1	Bover	B past	A not diabetes	B high education		b two middle	3.85	4.7	115.232	None	dentate	Age match control
4807	64.6301	28	1.44643	0.142857	1	2	ANormal	A never	A not diabetes	B high education		c three highest	2.95	3.9	79.2644	None	dentate	Age match control
4820	63.8055	21	2.66667	0.238095	1	2	Bover	A never	A not diabetes	A Low education	8.80548	c three highest	3.3	4.4	111.045	None	dentate	Cases
4850	62.0767	16	2.29688	0.609375	1	1	Bover	A never	A not diabetes	B high education	7.07671	b two middle	2.55	3.2	88.2031	None	dentate	Cases
4851	60.7753	12	2.625	0.875	1	1	ANormal	B past	A not diabetes	A Low education	5.77534	a one lowest	3.1	4.25	78.2551	None	dentate	Cases
4871	60.9534	21	2.29762	0.785714	2	2	ANormal	c current	A not diabetes	B high education	15.9534	b two middle	2.5	4.25	67.5808	Severe moderate	dentate	Cases
4924	59.7616	9	6.47222	1.38889	1	2	ANormal	B past	A not diabetes	B high education	9.76164	c three highest	2.7	3.8	81.7513	None	dentate	Cases
4932	66.5699	20	2.175	1.2875	1	1	ANormal	A never	A not diabetes	B high education	6.56986	c three highest	2.85	4	93.0185	None	dentate	Cases
4937	67.4164	22	2.22727	1.06818	1	2	Bover	B past	A not diabetes	B high education	17.4164	c three highest	3.25	4.4	110.106	None	dentate	Cases
4942	62.5534	8	2.75	0.71875	2	1	Bover	A never	A not diabetes	B high education	37.5534	c three highest	4.1	4.9	116.393	None	dentate	Cases
4950	63.6192	11	2.59091	0.863636	1	1	Bover	B past	A not diabetes	B high education	37.6192	b two middle	2.65	3.85	71.4774	Severe moderate	dentate	Cases
4961	60.4795							c current			22.4795		3.5		101.342	None	Noteeth
4962	64.7863							B past			38.7863		3.3		108.957	None	Noteeth
4967	61.8575	27	2.15741	0.481481	1	2	ANormal	A never	A not diabetes	B high education		c three highest	2.7	3.55	94.5643	None	dentate	Age match control
4970	63.4274	14	4.16071	0.892857	2	2	ANormal	B past	A not diabetes	B high education	5.4274	a one lowest	2.35	3.25	84.9508	None	dentate	Cases
4987	60.4548	19	1.92105	0.25	1	1	Cobese	B past	A not diabetes	A Low education	30.4548	c three highest	2.9	4.3	79.9504	Severe moderate	dentate	Cases
4994	66.3233	23	1.08696	0.228261	1	2	Bover	B past	A not diabetes	B high education	3.32329	b two middle	2.45	3	87.094	None	dentate	Cases
5005	68.063	20	1.125	1.0125	1	2	Bover	B past	A not diabetes	B high education		c three highest	3.35	4.8	85.4284	None	dentate	Age match control
5010	66.8877	8	1.96552	1.09375	2	1	Bover	A never	A not diabetes	A Low education	20.8877	a one lowest	3.05	3.6	110.763	None	dentate	Cases
5012	62.6685							c current			27.6685		2.2		61.0212	Severe moderate	Noteeth
5018	64.4658	24	2.82759	1.0625	1	1	Bover	A never	A not diabetes	B high education		c three highest	3.25	4.15	99.8831	None	dentate	Age match control
5022	67.263	17	2.53226	1.22059	1	2	ANormal	A never	B diabetes	B high education	17.263	b two middle	2.8	3.75	81.6453	None	dentate	Cases
5031	61.0575	17	1.44118	0.338235	1	1	ANormal	A never	A not diabetes	A Low education	31.0575	b two middle	3.7	4.7	126.659	None	dentate	Cases
5052	60.0822	26	1.54808	0.615385	1	1	Bover	B past	A not diabetes	B high education		c three highest	4	5.15	103.842	None	dentate	Age match control
5059	63.2055	17	4.19118	1.58824	1	1	Bover	A never	A not diabetes	B high education	13.2055	b two middle	3.05	4.15	106.661	None	dentate	Cases
5060	67.1452	20	1.4375	0.3625	1	1	Bover	A never	A not diabetes	B high education		b two middle	2.5	3.3	91.0838	None	dentate	Age match control
5062	66.2411	24	1.86458	0.53125	2	2	Bover	A never	A not diabetes	A Low education		c three highest	3.05	4.05	93.9897	None	dentate	Age match control
5074	67.2767	25	1.97	0.72	1	2	ANormal	A never	A not diabetes	B high education		c three highest	3.25	4.35	92.459	None	dentate	Age match control
5090	67.3178	27	1.2	0.611111	1	2	Bover	A never	A not diabetes	B high education		b two middle	3.8	4.7	112.267	None	dentate	Age match control
5113	62.9973	25	1.6	0.57	1	2	Bover	A never	A not diabetes	B high education		c three highest	4.1	5.4	115.418	None	dentate	Age match control
5140	66.1479	27	1.37255	0.898148	1	2	Bover	B past	A not diabetes	B high education		b two middle	3.15	4.1	86.6619	None	dentate	Age match control
5143	65.1041	13	0.46875	0.788462	1	2	ANormal	A never	A not diabetes	B high education	35.1041	c three highest	2.3	3.1	78.4234	None	dentate	Cases
5149	61	24	0.666667	0.15625	1	2	Bover	B past	A not diabetes	B high education		c three highest	3.7	5	108.976	None	dentate	Age match control
5169	62.3123	28	1.34409	1.04464	1	2	Cobese	A never	A not diabetes	B high education		c three highest	3.05	3.6	94.4559	None	dentate	Age match control
5186	60.9808							c current			20.9808		3.8		98.2092	None	Noteeth
5194	60.989	18	2.54167	0.833333	1	2	Cobese	B past	B diabetes	B high education	46.989	b two middle	2.35	3.15	82.7884	None	dentate	Cases
5198	62.3945	21	2.78313	0.75	1	2	Bover	A never	A not diabetes	B high education	5.39452	b two middle	1.65	3.2	53.9994	Severe moderate	dentate	Cases
5220	61.8247	26	2.10577	0.528846	1	1	ANormal	B past	A not diabetes	B high education		c three highest	3.25	3.95	100.179	None	dentate	Age match control
5222	68.3479	20	2.2375	1.375	1	2	Bover	B past	A not diabetes	B high education		a one lowest	3.3	3.95	105.084	None	dentate	Age match control
5227	69.2493							B past			43.2493		3.1		105.405	None	Noteeth
5228	67.2877	27	2.7037	0.444444	1	2	ANormal	A never	A not diabetes	B high education		c three highest	2.25	3.05	77.238	None	dentate	Age match control
5231	60.7397	25	1.41	0.5	1	2	ANormal	A never	A not diabetes	B high education		b two middle	3.75	4.7	117.572	None	dentate	Age match control
5272	68.326	17	2.19403	0.941176	1	2	Bover	A never	A not diabetes	B high education	5.32603	c three highest	3.5	4.05	114.546	None	dentate	Cases
5273	63.674	14	1.78571	0.785714	1	2	Bover	B past	A not diabetes	B high education	23.674	c three highest	3.45	4.65	106.711	None	dentate	Cases
5282	64.7973							c current			40.7973		1.55		49.7903	Severe moderate	Noteeth
5288	66.0959	12	4.625	0.9375	2	1	Cobese	c current	A not diabetes	B high education	2.09589	b two middle	1.65	2.55	55.1536	Severe moderate	dentate	Cases
5296	63.5507	27	1.68571	0.87037	1	2	ANormal	c current	A not diabetes	B high education		c three highest	2.25	3.3	63.608	Severe moderate	dentate	Age match control
5301	66.3096	19	1.22368	0.671053	2	2	Cobese	c current	A not diabetes	A Low education		a one lowest	2.5	3.45	91.6794	None	dentate	Age match control
5304	69.2822	21	3.32143	1.10714	1	2	Bover	B past	A not diabetes	B high education		c three highest	2.7	3.35	82.2049	None	dentate	Age match control
5309	67.1753	24	1.40625	0.5625	1	2	ANormal	B past	A not diabetes	B high education		c three highest	3.7	4.6	121.545	None	dentate	Age match control
5316	61.9836	10	4.82353	1.25	1	2	ANormal	c current	A not diabetes	B high education	6.98356	c three highest	2.8	3.9	84.2079	None	dentate	Cases
5326	65.5616	17	1.1129	0.205882	1	1	Cobese	B past	A not diabetes	A Low education	1.56164	c three highest	2.75	3.6	85.3705	None	dentate	Cases
5349	62.5753	22	1.64773	0.431818	1	2	ANormal	c current	A not diabetes	B high education		c three highest	2.75	3.45	95.6015	None	dentate	Age match control
5359	62.7233	27	1.20202	0.37963	1	2	ANormal	c current	A not diabetes	B high education		c three highest	2.95	3.85	98.2564	None	dentate	Age match control
5367	67.5699	15	3.35593	0.833333	1	1	Bover	B past	A not diabetes	B high education	17.5699	c three highest	2.45	3.65	75.4287	Severe moderate	dentate	Cases
5393	68.5616	25	1.67	0.82	1	1	Cobese	B past	A not diabetes	B high education		b two middle	2.7	3.4	86.1564	None	dentate	Age match control
5397	69.5863	23	1.72826	0.413043	1	2	Bover	B past	A not diabetes	B high education		c three highest	2.25	2.9	75.6085	None	dentate	Age match control
5398	67.1151	15	3.93333	0.783333	1	2	Bover	B past	A not diabetes	B high education	37.1151	c three highest	3.75	4.85	100.434	None	dentate	Cases
5406	68.7699	26	2.67647	1.13462	1	1	Bover	B past	A not diabetes	B high education		a one lowest	2.2	0.95	74.3999	None	dentate	Age match control
5407	66.1479	20	2.3	0.5875	1	2	ANormal	B past	A not diabetes	B high education	16.1479	b two middle	2.4	3	86.5219	None	dentate	Cases
5418	67.4329	21	2.2619	0.904762	1	1	Cobese	c current	A not diabetes	B high education	2.43288	b two middle	3.05	3.85	103.294	None	dentate	Cases
5447	65.2658	25	1.12	0.4	1	2	Bover	B past	A not diabetes	B high education		c three highest	3.25	3.75	106.265	None	dentate	Age match control
5454	66.8904	23	1.63043	0.913043	1	1	ANormal	A never	A not diabetes	B high education		b two middle	3.6	4.85	102.066	None	dentate	Age match control
5458	61.1178	10	1.85	0.35	1	2	Bover	A never	A not diabetes	B high education	21.1178	c three highest	3.1	3.95	96.2851	None	dentate	Cases
5460	67.9288	21	3.83099	1.22619	1	2	Bover	A never	A not diabetes	B high education	7.92877	c three highest	3.25	4.05	86.5739	None	dentate	Cases
5505	62.0959	28	1.69643	1.58036	1	1	ANormal	A never	A not diabetes	B high education		a one lowest	3.85	5.35	99.2254	None	dentate	Age match control
5510	64.1808	16	2.09375	0.578125	2	1	Cobese	A never	A not diabetes	B high education	44.1808	b two middle	2.8	3.5	82.5913	None	dentate	Cases
5514	68.463	26	1.40385	0.384615	1	1	ANormal	A never	A not diabetes	B high education		c three highest	2.95	3.8	96.7195	None	dentate	Age match control
5519	60.7753	28	1.47321	0.732143	1	1	Bover	c current	A not diabetes	B high education		b two middle	3.3	4.35	106.357	None	dentate	Age match control
5526	65.4712	18	3.20833	1.22222	1	2	Cobese	A never	A not diabetes	B high education	20.4712	c three highest	3.55	4.55	114.682	None	dentate	Cases
5529	68.0411	25	2.23	1.42	1	1	Bover	B past	A not diabetes	B high education		c three highest	2.55	3.55	86.8792	None	dentate	Age match control
5552	68.3205	15	5.87234	1.88333	1	2	Bover	c current	A not diabetes	B high education		c three highest	2.75	3.55	91.3333	None	dentate	Age match control
5553	63.9096	22	1.68182	0.306818	1	2	Bover	A never	A not diabetes	A Low education		a one lowest	2.15	2.8	72.4517	None	dentate	Age match control
5555	60.3616	26	1.35577	0.221154	1	2	ANormal	B past	A not diabetes	B high education		b two middle	3.9	5.2	115.701	None	dentate	Age match control
5564	67.4027	19	1.58667	0.293333	1	2	Bover	B past	A not diabetes	B high education	10.4027	c three highest	0.65	1	24.5181	Severe moderate	dentate	Cases
5597	66.474	1	3	2	1	2	ANormal	B past	A not diabetes	B high education	16.474	c three highest	1.8	2.2	50.8645	None	dentate	Cases
5605	63.1589	26	1.24038	0.932692	1	2	ANormal	A never	A not diabetes	B high education		c three highest	3.35	4.7	88.0168	None	dentate	Age match control
5609	66.4877	21	1.77381	0.392857	1	1	Bover	A never	A not diabetes	B high education	11.4877	c three highest	2.05	3	56.5757	Severe moderate	dentate	Cases
5640	68.0904	11	3.29545	0.522727	2	1	Bover	B past	A not diabetes	B high education	23.0904	a one lowest	1.55	2.25	48.5794	Severe moderate	dentate	Cases
5644	67.6411							c current			37.6411		2.1		82.0662	None	Noteeth
5666	62.0986	16	2.32812	1.10938	1	2	Bover	A never	A not diabetes	B high education	5.09863	b two middle	1.75	2.4	59.6622	None	dentate	Cases
5667	61.0959	8	2.84375	0.625	1	2	ANormal	A never	A not diabetes	B high education	16.0959	c three highest	3.25	4.45	93.4039	None	dentate	Cases
5679	61.9699	18	3.29167	1.40278	1	2	ANormal	A never	A not diabetes	A Low education	3.96986	c three highest	3.3	4.3	113.954	None	dentate	Cases
5681	64.3233	7	3.60714	1.82143	1	1	Cobese	B past	A not diabetes	A Low education	29.3233	c three highest	2.3	2.9	77.8021	None	dentate	Cases
5682	66.0027							B past			36.0027		2.5		84.7186	None	Noteeth
5689	61.8247	14	2	0.785714	1	2	ANormal	c current	A not diabetes	B high education	15.8247	c three highest	2.3	3.35	73.8281	Severe moderate	dentate	Cases
5691	65.9945	17	2.97059	0.985294	1	2	ANormal	A never	A not diabetes	A Low education	15.9945	c three highest	2.4	3.25	80.1618	None	dentate	Cases
5703	65.0904	23	3.54348	0.315217	2	2	Bover	A never	A not diabetes	A Low education		b two middle	2.9	3.45	97.4009	None	dentate	Age match control
5730	60.7753	19	1.42105	0.565789	2	1	Bover	B past	A not diabetes	B high education	2.77534	b two middle	3.55	4.7	117.757	None	dentate	Cases
5750	65.4712	28	1.33929	1.04464	1	2	Bover	B past	A not diabetes	B high education		b two middle	3.9	4.55	124.332	None	dentate	Age match control
5766	64.5808	13	2.28846	0.5	1	2	ANormal	A never	A not diabetes	A Low education	6.58082	c three highest	2.7	3.6	84.2139	None	dentate	Cases
5784	66.5726	19	1.98684	0.513158	1	2	Bover	A never	A not diabetes	A Low education	6.5726	a one lowest	1.95	2.75	64.5705	None	dentate	Cases
5809	64.8082	13	4.21154	1.32692	2	2	ANormal	c current	A not diabetes	A Low education	4.80822	a one lowest	2.95	4.1	82.2631	None	dentate	Cases
5816	64.9945	18	2.11594	1.5	2	2	Bover	B past	A not diabetes	B high education	19.9945	c three highest	3.15	3.85	102.748	None	dentate	Cases
5841	68.937	25	2.96386	1.23	1	1	Bover	B past	A not diabetes	A Low education		c three highest	2.55	3.4	91.7191	None	dentate	Age match control
5842	64.5342	3	2.083	0.75	2	1	Bover	A never	A not diabetes	A Low education	40.5342	c three highest	3.25	4.15	99.9514	None	dentate	Cases
5849	69.3507	7	2.39286	1.32143	1	1	Bover	A never	A not diabetes	A Low education	10.3507	c three highest	2.95	4.05	100.34	None	dentate	Cases
5865	62.5616							c current			38.5616		1.7		56.5192	None	Noteeth
5875	67.2	9	1.16667	1.41667	1	2	Bover	B past	A not diabetes	A Low education	33.2	a one lowest	1.85	2.5	59.1178	None	dentate	Cases
5921	69.4137	8	4.9375	1.1875	2	2	ANormal	A never	A not diabetes	A Low education	9.4137	c three highest	2.35	2.95	83.6828	None	dentate	Cases
5925	65.389							B past			27.389		2.45		86.2662	None	Noteeth
5931	63.3836	22	2.03409	0.193182	2	2	Bover	A never	A not diabetes	A Low education	43.3836	a one lowest	3.8	4.6	122.14	None	dentate	Cases
5940	67.937	20	1.2	0.2875	2	2	Bover	B past	A not diabetes	A Low education		c three highest	2	2.4	75.8995	None	dentate	Age match control
5945	65.6411							c current			57.6411		2.6		85.3557	None	Noteeth
5962	62.6986	13	1.61538	1.26923	1	2	Bover	B past	B diabetes	B high education	7.69863		2.95	3.95	91.6587	None	dentate	Cases
5970	63.1589	22	1.88636	0.715909	1	1	ANormal	A never	A not diabetes	A Low education	45.1589	c three highest	2	2.8	65.0354	None	dentate	Cases
5974	67.7068	27	1.70093	0.203704	1	2	Bover	B past	A not diabetes	B high education		c three highest	2.35	3.25	76.4487	None	dentate	Age match control
5996	67.7397	19	3.59211	0.907895	2	1	Bover	c current	A not diabetes	A Low education		c three highest	2.1	2.75	72.4125	None	dentate	Age match control
6004	62.1781	16	1.13725	1.375	1	2	Bover	A never	A not diabetes	B high education	14.1781	b two middle	3.25	4.1	89.7694	None	dentate	Cases
6021	67.7397							A never			4.73973		2.45		80.9025	None	Noteeth
6042	62.5973	28	2	1.22321	1	2	Bover	B past	A not diabetes	A Low education		c three highest	2.4	3.3	87.3614	None	dentate	Age match control
6053	62.4164	27	1.26852	0.25	1	1	Bover	B past	A not diabetes	A Low education		a one lowest	2.95	3.7	100.833	None	dentate	Age match control
6078	61.3726	24	1.78125	0.78125	1	2	Cobese	A never	A not diabetes	B high education	9.3726	c three highest	2.75	3.45	84.422	None	dentate	Cases
6116	60							c current			12		2.3		69.7792	None	Noteeth
6139	61.9726	21	1.77027	1.08333	1	1	Bover	A never	A not diabetes	A Low education		c three highest	2.65	3.4	94.3708	None	dentate	Age match control
6177	64.3425							B past			29.3425		2.2		87.125	None	Noteeth
6178	65.8027	7	5.32143	1.85714	1	2	Bover	B past	B diabetes	A Low education	45.8027	c three highest	2.2	2.95	73.3843	None	dentate	Cases
6182	62.3616	8	4.65517	1.46875	2	1	ANormal	c current	A not diabetes	B high education	46.3616	c three highest	2.85	3.6	97.3565	None	dentate	Cases
6184	61.0274	16	1.5082	1.1875	2	2	Bover	B past	A not diabetes	B high education		b two middle	3	3.75	91.8304	None	dentate	Age match control
6188	63.7589	14	1.75	0.785714	2	2	Bover	B past	A not diabetes	A Low education		a one lowest	1.95	3	61.1766	Severe moderate	dentate	Age match control
6195	65.2493							c current					2.75		87.5017	None	Noteeth
6197	66.8986							A never			19.8986		2.4		80.863	Mild	Noteeth
6225	68.3753							B past			33.3753		2.55		85.9156	None	Noteeth
6243	67.9671							B past			37.9671		2.65		88.9209	None	Noteeth
6249	61.3014	24	1.19355	1.11458	2	1	Bover	c current	A not diabetes	A Low education		a one lowest	3.7	4.75	98.0041	None	dentate	Age match control
6264	66.2575	22	1.1954	0.5	1	2	Bover	A never	A not diabetes	B high education		c three highest	4	5.45	107.6	None	dentate	Age match control
6272	60.7479	16	2.65625	1.71875	1	2	Bover	A never	A not diabetes	B high education	4.74795	a one lowest	2.7	3.55	82.4689	None	dentate	Cases
6285	62.0685	21	2.45238	0.369048	2	2	Bover	A never	A not diabetes	A Low education		c three highest	3.75	4.5	124.075	None	dentate	Age match control
6292	64.5014	15	4.45	0.6	1	2	ANormal	c current	A not diabetes	B high education		a one lowest	2.55	4.55	78.4272	Severe moderate	dentate	Age match control
6305	61.389	24	1.95833	0.885417	2	2	Bover	B past	A not diabetes	B high education		c three highest	3.4	3.95	103.034	None	dentate	Age match control
6309	63.4219	25	1.86	0.3	1	2	Bover	A never	A not diabetes	B high education		b two middle	4	4.9	117.254	None	dentate	Age match control
6323	60.0384	19	1.81667	1.18421	2	1	ANormal	c current	A not diabetes	B high education	25.0384	a one lowest	3.4	4.5	90.2393	None	dentate	Cases
6347	61.1918	19	2.43182	1.22368	1	2	Bover	A never	A not diabetes	B high education	36.1918	c three highest	3.65	4.3	107.639	None	dentate	Cases
6356	64.9151	14	1.26667	1.2963	2		Cobese	A never	A not diabetes	A Low education	3.91507	b two middle	3.1	4	105.513	None	dentate	Cases
6402	60.7288	19	2.55263	0.631579	1	2	Cobese	B past	A not diabetes	B high education		a one lowest	2.6	3.5	71.0196	None	dentate	Age match control
6435	66.3918	25	0.8	0.78	1	2	ANormal	B past	A not diabetes	B high education		b two middle	2.65	3.35	86.3991	None	dentate	Age match control
6437	63.326	23	1.1087	0.836957	1	2	Bover	A never	A not diabetes	A Low education		c three highest	3.05	4.05	95.335	None	dentate	Age match control
6466	66.1233	24	3.32292	0.333333	1	2	Bover	A never	A not diabetes	B high education		c three highest	2.95	3.7	103.092	None	dentate	Age match control
6467	61.7973	23	1.03614	1.3587	1	2	ANormal	A never	A not diabetes	A Low education		c three highest	3.3	3.9	103.079	None	dentate	Age match control
6478	60.4493	14	3.35417	1.25	2	2	Bover	B past	A not diabetes	B high education	0.449315	a one lowest	3.75	4.75	105.904	None	dentate	Cases
6485	69.3288	14	1.92157	1.32143	1	2	Cobese	c current	A not diabetes	B high education		c three highest	2.75	3.35	81.5831	None	dentate	Age match control
6499	65.6	21	3.67857	0.75	1	2	Bover	B past	A not diabetes	B high education	10.6	c three highest	2.7	3.7	81.678	None	dentate	Cases
6509	60.789	21	1.2619	0.511905	1	2	Cobese	B past	A not diabetes	B high education		c three highest	1.8	2.75	49.7584	Severe moderate	dentate	Age match control
6517	67.4603	14	2.375	0.571429	1	1	Bover	B past	A not diabetes	B high education		a one lowest	1.5	1.95	43.8106	None	dentate	Age match control
6518	61.9068	13	1.48077	0.711538	2	2	Cobese	B past	A not diabetes	B high education	11.9068	a one lowest	3.3	4.55	95.4617	None	dentate	Cases
6520	67.6	8	2.46875	0.78125	1	2	Bover	B past	A not diabetes	A Low education	35.6	b two middle	2.85	3.65	85.5048	None	dentate	Cases
6530	60.3863	25	2.5119	1.24	2	2	ANormal	A never	A not diabetes	B high education		c three highest	2.6	3.15	84.6753	None	dentate	Age match control
6548	62.8877	19	1.67105	0.236842	1	2	Bover	A never	A not diabetes	A Low education		c three highest	3.35	4.55	90.8692	None	dentate	Age match control
6562	64.9342	16	5.21875	0.609375	1	2	ANormal	c current	A not diabetes	B high education	6.93425	c three highest	3.4	4.55	99.702	None	dentate	Cases
6571	61.1014	16	1.59375	1.20312	2	2	Bover	B past	A not diabetes	B high education		a one lowest	2.65	3.4	80.1207	None	dentate	Age match control
6590	66.9068	2	7.5	1.75	2	1	Bover	B past	A not diabetes	A Low education	11.9068	c three highest	2.65	3.75	91.9455	None	dentate	Cases
6616	59.9644	24	2.37895	1	1	2	ANormal	A never	A not diabetes	B high education		c three highest	3.2	3.95	91.1145	None	dentate	Age match control
6620	68.7836							B past			23.7836		2.65		89.6807	None	Noteeth
6622	70.937	7	6.03571	1.25	2	2	ANormal	B past	A not diabetes	A Low education	5.93699	a one lowest	2.6	3.75	102.014	None	dentate	Cases
6650	66.2082	16	4.15873	0.953125	1	1	ANormal	c current	A not diabetes	B high education	3.20822	a one lowest	2.45	3.45	79.7174	None	dentate	Cases
6664	63.663							A never			38.663		2.6		102.134	None	Noteeth
6679	70.7342	20	1.36709	0.443038	1	1	Cobese	A never	B diabetes	B high education	30.7342	b two middle	3.8	4.5	109.856	None	dentate	Cases
6717	64.526	19	3.43421	1.36842	1	2	Bover	B past	A not diabetes	A Low education		c three highest	2.9	3.7	89.2266	None	dentate	Age match control
6725	70.0055	26	1.87379	0.854369	1	2	Cobese	A never	A not diabetes	B high education		c three highest	2.5	3.35	78.6739	None	dentate	Age match control
6726	68.2356	20	2.21053	1.35	1	2	Bover	A never	A not diabetes	B high education	5.23562	c three highest	2.95	3.75	91.3403	None	dentate	Cases
6743	69.3178	21	1.67857	0.666667	1	1	Cobese	A never	A not diabetes	A Low education		b two middle	3	3.75	117.501	None	dentate	Age match control
6800	65.1123							B past			20.1123		2.9		89.6427	None	Noteeth
6812	62.263	24	1.42708	1.52083	1	1	Bover	B past	A not diabetes	A Low education		c three highest	3.15	4.05	94.9834	None	dentate	Age match control
6814	66.6548	16	3.21875	0.609375	1	1	Cobese	A never	A not diabetes	A Low education	16.6548	c three highest	2.9	4.1	100.409	None	dentate	Cases
6839	66.463	13	2.75	0.807692	1	2	Bover	B past	A not diabetes	B high education	38.463	a one lowest	3.7	4.4	99.6766	None	dentate	Cases
6840	67.6575	12	3.04545	1.41667	1	2	Bover	B past	A not diabetes	A Low education	17.6575	a one lowest	3.05	4	83.95	None	dentate	Cases
6858	67.7068							c current			12.7068		2.45		80.8961	None	Noteeth
6901	64.3342	9	2.75	1.83333	2	1	Cobese	B past	A not diabetes	B high education	12.3342	c three highest	3	4.4	78.6478	Severe moderate	dentate	Cases
6905	65.3589	8	2.96875	1.84375	1	2	Cobese	c current	A not diabetes	A Low education	46.3589	c three highest	2.15	3.1	71.3744	Severe moderate	dentate	Cases
6948	62.7534	15	2.25	0.766667	1	2	Cobese	B past	A not diabetes	A Low education	32.7534	b two middle	3.1	4	106.323	None	dentate	Cases
6953	62.7534	13	4.21154	1.69231	1	2	Cobese	c current	A not diabetes	B high education	12.7534	c three highest	3.35	4.1	101.466	None	dentate	Cases
6984	62.5452	20	1.9125	1.05	1	2	Bover	A never	A not diabetes	B high education		c three highest	3.55	4.5	101.994	None	dentate	Age match control
6991	69.3699							B past			52.3699		3.35		99.4252	None	Noteeth
7007	60.1945	21	1.52381	0.238095	1	2	Bover	A never	A not diabetes	B high education		b two middle	3.5	4.7	94.1021	None	dentate	Age match control
7012	66.6849	8	2.9375	0.59375	1	2	Bover	B past	A not diabetes	B high education	43.6849	c three highest	3.4	4.4	105.216	None	dentate	Cases
7021	69.5863	25	2.45	0.47	2	2	Bover	B past	A not diabetes	B high education		c three highest	2.9	3.7	101.904	None	dentate	Age match control
7038	64.4603	18	6.45588	1.73611	1		Bover	B past	A not diabetes	B high education	7.46027	c three highest	2.5	4.1	70.3305	Severe moderate	dentate	Cases
7039	66.8932	18	2.98611	1.5	1	1	Bover	A never	A not diabetes	A Low education	26.8932	c three highest	3.2	4.1	116.278	None	dentate	Cases
7044	64.5151							c current			3.51507		2.6		78.927	None	Noteeth
7048	63.4274	21	1.14286	0.595238	2	2	Bover	A never	A not diabetes	B high education		c three highest	3.25	3.6	94.0789	None	dentate	Age match control
7050	60.6466	6	1.375	0.291667	1	1	Bover	A never	A not diabetes	B high education	39.6466	c three highest	4.15	5.5	111.973	None	dentate	Cases
7053	60.5397	9	1.5	0.555556	1	1	Bover	A never	A not diabetes	B high education	20.5397	b two middle	3.15	4	105.701	None	dentate	Cases
7058	66.5233							B past			21.5233		3.5		101.448	None	Noteeth
7070	67.7973	14	5.03571	1.94643	1	1	Cobese	A never	A not diabetes	A Low education	11.7973	c three highest	2.55	3.35	87.9969	None	dentate	Cases
7154	59.8521	17	1.98529	1.52941	2	1	Cobese	B past	A not diabetes	B high education	45.8521	b two middle	2.3	3.75	67.9188	Severe moderate	dentate	Cases
7164	63.4055	7	3.39286	1.39286	2	1	Bover	B past	A not diabetes	A Low education	37.4055	a one lowest	3.4	4	117.361	None	dentate	Cases
7193	65.3342	22	1.08861	0.897727	1	2	Bover	B past	A not diabetes	A Low education		c three highest	2.3	2.8	86.1797	None	dentate	Age match control
7199	63.3397	25	1.62245	0.45	1	2	ANormal	A never	A not diabetes	B high education		c three highest	3.2	4.15	94.9047	None	dentate	Age match control
7211	67.4712	26	1.33654	1.21154	1	1	Bover	B past	A not diabetes	B high education		b two middle	3.4	4.1	122.41	None	dentate	Age match control
7220	61.4384							B past			19.4384		2.8		75.9972	None	Noteeth
7227	62.1479	16	2.20312	0.9375	1	2	ANormal	A never	A not diabetes	A Low education	20.1479	c three highest	3.45	4.65	102.611	None	dentate	Cases
7254	66.4548	6	4.08333	1.04167	2	2	Bover	B past	A not diabetes	A Low education	23.4548	a one lowest	2.7	3.7	77.2212	None	dentate	Cases
7258	64.8356	27	1.13889	0.12963	1	1	Bover	A never	A not diabetes	B high education		c three highest	4	4.65	114.3	None	dentate	Age match control
7271	67.9342	15	2.41667	0.733333	2	2	Bover	B past	A not diabetes	A Low education		a one lowest	2.5	3.15	86.3733	None	dentate	Age match control
7274	68.0904							B past			43.0904		2.05		66.0215	Severe moderate	Noteeth
7275	62.0055	24	1.95833	0.78125	1	2	Bover	A never	A not diabetes	A Low education		b two middle	3.85	4.4	107.465	None	dentate	Age match control
7290	67.9616	20	2.44304	0.0126582	1	2	ANormal	B past	A not diabetes	B high education	12.9616	c three highest	3.45	5.2	97.4913	Mild	dentate	Cases
7294	63.4849	10	4.65	1.225	1	2	Cobese	A never	A not diabetes	A Low education	14.4849	a one lowest	2	3.3	63.4718	Severe moderate	dentate	Cases
7350	65.726							B past			25.726		2.1		69.9671	Severe moderate	Noteeth
7353	61.1397	23	1.98864	0.684783	2	2	Bover	c current	A not diabetes	B high education		a one lowest	4.6	5.55	133.897	None	dentate	Age match control
7356	63.8521	2	3.625	1	1	2	Cobese	B past	B diabetes	B high education	42.8521	a one lowest	2.5	3.5	71.7474	None	dentate	Cases
7367	64.3151	28	0.919643	0.517857	1	1	Bover	A never	A not diabetes	B high education		a one lowest	2.8	3.8	99.0289	None	dentate	Age match control
7403	67.3425	23	1.71739	0.25	1	2	Bover	B past	A not diabetes	B high education	0.342466	a one lowest	2.9	3.4	104.188	None	dentate	Cases
7439	66.6274	17	2.08955	1.10448	1	2	Cobese	B past	A not diabetes	A Low education	46.6274	b two middle	2.45	3.2	83.548	None	dentate	Cases
7440	67.6082	22	1.69318	0.590909	2	2	Bover	B past	A not diabetes	A Low education		b two middle	2.85	4.3	82.3037	Mild	dentate	Age match control
7446	64.2685	9	4.66667	1.86111	2	1	Cobese	c current	A not diabetes	A Low education		a one lowest	2.6	3.55	96.2805	None	dentate	Age match control
7477	64.6932							B past			38.6932		2.35		74.3385	None	Noteeth
7490	62.1151	22	2.29545	1.02273	1	2	Bover	c current	A not diabetes	A Low education		c three highest	2.65	3.5	81.8971	None	dentate	Age match control
7517	60.6877	10	2.475	1.1	2	2	Bover	B past	A not diabetes	B high education	26.6877	b two middle	2.7	3.2	81.3317	None	dentate	Cases
7532	63.3178	7	3.17857	0.178571	2	1	Cobese	B past	A not diabetes	A Low education	33.3178	c three highest	1	2.7	35.5397	Severe moderate	dentate	Cases
7540	69.7014	16	1.35385	0.923077	2	1	Cobese	A never	A not diabetes	A Low education		b two middle	2.7	3.6	101.06	None	dentate	Age match control
7555	60.5726	13	6.41176	1.03846	2	1	Bover	c current	A not diabetes	A Low education	10.5726	a one lowest	2.8	3.75	84.2916	None	dentate	Cases
7561	61.5342	20	2.4875	1.325	2	2	ANormal	c current	A not diabetes	B high education	25.5342	b two middle	2.95	4.05	84.0312	None	dentate	Cases
7576	62.7288	13	2.86538	0.826923	1	1	Bover	A never	A not diabetes	B high education	32.7288	a one lowest	3.05	4.1	103.116	None	dentate	Cases
7598	63.1945	9	4.08333	0.972222	2	2	Cobese	c current	A not diabetes	B high education	13.1945	c three highest	3.85	4.9	92.7744	None	dentate	Cases
7604	66.5397							c current			15.5397		1.85		68.0349	Severe moderate	Noteeth
7606	64.7973	21	2.29762	1.36905	2	2	Bover	A never	A not diabetes	B high education	14.7973	c three highest	1.9	2.6	63.6548	None	dentate	Cases
7607	66.3671	21	0.940476	1.16667	1	1	ANormal	B past	B diabetes	A Low education		a one lowest	2.55	3.3	84.281	None	dentate	Age match control
7609	61.7918							B past			16.7918		1.55		57.7122	Severe moderate	Noteeth
7610	65.9589	21	1	0.309524	1	1	ANormal	B past	A not diabetes	A Low education		c three highest	3.45	4.55	107.483	None	dentate	Age match control
7647	63.4986	11	4.90909	0.431818	2	1	Cobese	c current	A not diabetes	A Low education	38.4986	b two middle	3.1	4.2	90.9017	None	dentate	Cases
7648	67.5836							B past			26.5836		3.35		124.544	None	Noteeth
7670	61.3945							c current			33.3945		2.3		67.0787	Severe moderate	Noteeth
7720	60.6685	16	4.375	1.0625	1	1	Cobese	c current	A not diabetes	A Low education	5.66849	a one lowest	3.1	3.95	95.8337	None	dentate	Cases
7737	69.2521	26	2.16346	0.932692	1	2	Bover	c current	A not diabetes	B high education		b two middle	1.9	3.2	69.6639	Severe moderate	dentate	Age match control
7750	63.2849	20	2.35	0.6875	1	2	ANormal	A never	A not diabetes	A Low education		a one lowest	2.5	3	84.9177	None	dentate	Age match control
7769	63.7918	21	2.12048	0.710843	2	1	Cobese	A never	A not diabetes	B high education		a one lowest	3.5	4.1	92.3722	None	dentate	Age match control
7772	66.3342	6	2.70833	1.45833	1	1	Cobese	B past	A not diabetes	A Low education	16.3342	c three highest	2.35	3.35	74.444	None	dentate	Cases
7774	62.411							c current			36.411		1.85		63.2306	None	Noteeth
7799	68.9726	6	3.79167	0.458333	1	2	Bover	A never	B diabetes	A Low education		b two middle	3.35	4.35	115.233	None	dentate	Cases
7823	66.8685	20	1.3375	1.575	2	1	Bover	B past	A not diabetes	B high education		a one lowest	1.3	1.75	43.7938	None	dentate	Age match control
7825	66.2384	15	4.5	1	1	1	Cobese	B past	A not diabetes	A Low education	16.2384	c three highest	2.35	2.8	87.4765	None	dentate	Cases
7830	69.1863							c current			34.1863		1.9		67.4753	None	Noteeth
7857	62.0877							B past			15.0877		1.9		59.5257	Severe moderate	Noteeth
7862	66	25	2.91	0.85	2	2	Bover	A never	A not diabetes	A Low education		a one lowest	3.25	3.95	118.854	None	dentate	Age match control
7877	66.9808							B past			33.9808		3.1		96.1563	None	Noteeth
7883	60.7808	25	2.53333	1.87	2	1	Bover	B past	A not diabetes	B high education		c three highest	2.4	3.1	80.7557	None	dentate	Age match control
7904	66.3041	19	1.90769	1.03947	2	1	Bover	B past	A not diabetes	A Low education		c three highest	3.15	3.85	105.526	None	dentate	Age match control
7931	60.0685	14	1.85714	1.01786	1	2	Bover	A never	A not diabetes	B high education	44.0685	c three highest	2.95	4.3	97.1963	Mild	dentate	Cases
7939	61.937	14	2.21429	0.571429	1	2	Bover	c current	A not diabetes	B high education	10.937	b two middle	3.1	4.15	90.8691	None	dentate	Cases
7947	64.7452	19	3.09434	1.72368	2	1	Bover	c current	A not diabetes	A Low education	44.7452	a one lowest	2.15	3.1	81.3301	Mild	dentate	Cases
7955	69.1781	17	2.10294	1.51471	2	1	Bover	c current	A not diabetes	A Low education	10.1781	a one lowest	2.85	3.55	98.2107	None	dentate	Cases
7958	67.2685							c current			29.2685		3.45		107.356	None	Noteeth
7979	61.1945	20	1.575	0.3375	1	1	Cobese	B past	A not diabetes	A Low education		b two middle	2.25	2.65	74.9108	None	dentate	Age match control
7994	68.9288	18	2.11111	1.09722	2	2	Bover	B past	A not diabetes	A Low education	6.92877	c three highest	3.2	4.2	97.0737	None	dentate	Cases
7996	64.7616	23	2.36957	1.01087	1	1	ANormal	A never	A not diabetes	B high education		c three highest	2.8	3.75	102.68	None	dentate	Age match control
8053	68.3479	2	7.125	2	1	1	Bover	B past	B diabetes	A Low education		c three highest	2.6	3.4	78.5187	None	dentate	Cases
8055	65.3781	5	4.3	1.2	2	1	Bover	c current	A not diabetes	B high education	10.3781	a one lowest	2.5	3.5	83.0044	None	dentate	Cases
8057	62.8904	18	0.791667	0.319444	1	2	Cobese	B past	B diabetes	A Low education		c three highest	3.25	4.25	93.627	None	dentate	Age match control
8070	63.0192							B past			28.0192		2.55		85.1881	None	Noteeth
8090	60.7342	13	1.94231	1.01923	1	2	Cobese	c current	B diabetes	A Low education	28.7342	b two middle	2.15	3.15	71.2424	Severe moderate	dentate	Cases
8091	58.9288	19	3.68421	0.342105	2	1	Cobese	c current	A not diabetes	A Low education	4.92877	a one lowest	3.05	3.55	113.745	None	dentate	Cases
8120	64.326	28	2.89	1.84821	2	1	Bover	c current	A not diabetes	B high education		b two middle	2.55	3.15	80.4409	None	dentate	Age match control
8125	66.7315	20	2.9875	0.0875	1	2	Cobese	A never	A not diabetes	A Low education	41.7315	c three highest	2.8	3.3	108.299	None	dentate	Cases
8132	67.4055	15	2.4	0.716667	1	1	Bover	c current	A not diabetes	B high education	12.4055	a one lowest	2.85	4.2	84.2394	Mild	dentate	Cases
8142	65.8575	5	2.65	1.1	2	1	ANormal	B past	A not diabetes	B high education	35.8575	a one lowest	1.85	2.8	63.5234	Severe moderate	dentate	Cases
8157	59.7562	18	2.06944	0.5	1	2	Bover	A never	A not diabetes	A Low education	35.7562	c three highest	3.2	3.65	108.179	None	dentate	Cases
8186	62.0192							B past			30.0192		2.85		94.3	None	Noteeth
8192	63.9425							B past			25.9425		2.55		94.1549	None	Noteeth
8205	65.8274	26	1.46154	0.298077	1	2	Bover	A never	A not diabetes	A Low education		c three highest	2.9	3.6	90.2295	None	dentate	Age match control
8207	66.7041	21	1.45238	0.583333	1	1	Bover	B past	A not diabetes	A Low education		c three highest	2.85	3.65	101.759	None	dentate	Age match control
8212	68.6384	10	2.65	1.05	2	2	Cobese	B past	A not diabetes	A Low education	18.6384	c three highest	2.45	3.45	87.8713	None	dentate	Cases
8233	61.1562	24	2.70833	0.4375	1	2	Bover	B past	A not diabetes	A Low education		a one lowest	3.2	3.95	96.7913	None	dentate	Age match control
8239	66.726	9	4.19444	1.13889	2	1	Bover	c current	A not diabetes	A Low education	11.726	a one lowest	2.8	3.45	97.0217	None	dentate	Cases
8248	68.5644	21	2.63095	1.64286	1	1	Bover	A never	A not diabetes	A Low education	23.5644	c three highest	3.5	4.6	104.514	None	dentate	Cases
8251	68.7096							B past			18.7096		1.65		59.2461	Severe moderate	Noteeth
8257	61.1973	20	3.8125	1.1625	1	1	Cobese	B past	A not diabetes	B high education	42.1973	b two middle	1.35	3	39.3286	Severe moderate	dentate	Cases
8288	64.6329							B past			40.6329		3.15		98.2788	None	Noteeth
8289	63.4411	18	2.22222	0.902778	2	1	ANormal	B past	A not diabetes	B high education		b two middle	3.1	3.8	97.0182	None	dentate	Age match control
8299	66.0603	5	3.85	2	1	1	Bover	A never	A not diabetes	A Low education	6.06027	b two middle	2.45	3.2	92.5185	None	dentate	Cases
8301	66.6521							c current			44.6521		2.05		65.1371	Severe moderate	Noteeth
8302	61.789	12	2.85417	0.395833	1	2	Cobese	B past	A not diabetes	A Low education	46.789	a one lowest	2.05	2.6	65.8201	None	dentate	Cases
8314	66.2055	22	1.76136	0.306818	1	2	Bover	c current	A not diabetes	A Low education		c three highest	2.65	5.35	75.6606	Severe moderate	dentate	Age match control
8316	63.7918							c current			11.7918		2.2		63.8706	None	Noteeth
8319	66.3918	20	2.3875	1.375	1	1	Bover	A never	B diabetes	B high education	18.3918	c three highest	2.65	2.9	107.443	None	dentate	Cases
8326	68.589							c current			25.589		2.1		71.9504	Severe moderate	Noteeth
8331	59.5151	23	0.978261	0.402174	2	1	ANormal	B past	A not diabetes	B high education		b two middle	3.15	4.6	90.4362	Mild	dentate	Age match control
8344	63.0137							B past			17.0137		2.3		74.6577	None	Noteeth
8347	63.4548	13	3.13462	0.807692	2	1	Cobese	A never	A not diabetes	B high education	0.1	c three highest	1.55	2.7	48.5115	Severe moderate	dentate	Cases
8355	61.4877	22	1.17045	1.10227	2	2	Cobese	A never	A not diabetes	A Low education		a one lowest	2	2.4	70.8267	None	dentate	Age match control
8359	64.4219							B past			40.4219		2		82.0854	None	Noteeth
8405	64.0137	20	1.2875	1	2	1	Bover	A never	A not diabetes	A Low education		c three highest	3.7	4.5	108.96	None	dentate	Age match control
8419	67.0356							B past			49.0356		2.45		81.4655	None	Noteeth
8482	59.0164	13	2.65385	0.692308	1	2	Cobese	A never	A not diabetes	A Low education	45.0164	a one lowest	3.2	3.8	105.806	None	dentate	Cases
8489	69.7178	10	4.80645	2	1	1	Bover	c current	A not diabetes	A Low education	14.7178	a one lowest	2.35	2.8	94.024	None	dentate	Cases
8517	65.3753	20	3.2875	0.7	2	1	Cobese	B past	B diabetes	A Low education		a one lowest	2.05	2.5	75.6675	None	dentate	Age match control
8564	62.4219	23	1.22826	0.663043	1	1	Bover	A never	A not diabetes	A Low education		b two middle	4.85	4.7	146.434	None	dentate	Age match control
8572	62.0329	19	2.23684	0.513158	1	2	Bover	A never	A not diabetes	B high education	3.03288	c three highest	4.35	5.3	127.557	None	dentate	Cases
8575	68.8301	26	4.02885	1.13462	2	1	Bover	A never	A not diabetes	A Low education		a one lowest	2.05	2.65	77.2718	None	dentate	Age match control
8579	65.1973	17	1.70213	1.45588	1	2	Bover	B past	A not diabetes	B high education	37.1973	c three highest	2.95	3.7	87.7992	None	dentate	Cases
8584	61.937	15	1.25	0.416667	2	1	Cobese	B past	A not diabetes	A Low education		c three highest	2.8	3.4	91.2937	None	dentate	Age match control
8592	68.4548	16	2.71875	0.9375	2	1	Bover	A never	A not diabetes	A Low education	10.4548	b two middle	2.6	3.25	93.0551	None	dentate	Cases
8598	58.9425	25	2.18	0.22	1	2	ANormal	A never	A not diabetes	B high education		b two middle	2.95	3.75	103.347	None	dentate	Age match control
8604	61.5781	15	2.26667	0.816667	2	2	ANormal	c current	A not diabetes	B high education	5.57808	a one lowest	3.1	4.05	89.4625	None	dentate	Cases
8635	64.9397	21	1.09639	0.325301	1	2	ANormal	A never	A not diabetes	B high education		c three highest	3.15	3.95	107.2	None	dentate	Age match control
8655	60.3945	8	6.125	1.53125	1	2	ANormal	B past	A not diabetes	A Low education	25.3945	b two middle	2.7	3.9	80.1177	Mild	dentate	Cases
8668	68.8411	16	1.57812	0.1875	1	2	ANormal	B past	A not diabetes	A Low education	48.8411	a one lowest	2.4	3.25	90.4672	None	dentate	Cases
8672	64.7178	25	1.64	0.41	1	1	Cobese	c current	A not diabetes	B high education		c three highest	2.3	3.4	71.8107	Severe moderate	dentate	Age match control
8704	63.4548	28	1.25893	0.214286	1	2	Bover	A never	A not diabetes	B high education		a one lowest	3.8	4.5	117.295	None	dentate	Age match control
8713	68.5945	12	3.16667	0.479167	1	2	Bover	B past	A not diabetes	A Low education	10.5945	c three highest	2.95	3.65	99.6351	None	dentate	Cases
8728	62.8411	17	3.01471	0.382353	2	2	Bover	B past	A not diabetes	A Low education	47.8411	a one lowest	3.3	4.65	98.7297	None	dentate	Cases
8738	62.3753	26	1.64423	0.192308	2	2	ANormal	B past	A not diabetes	B high education		c three highest	3	3.85	86.0568	None	dentate	Age match control
8760	66.1726	22	2.61364	0.693182	2	2	Bover	A never	A not diabetes	A Low education		b two middle	2.95	3.6	98.7548	None	dentate	Age match control
8822	61.3205	14	2.60714	1.39286	2	1	ANormal	c current	A not diabetes	B high education	16.3205	a one lowest	1	2.8	29.5336	Severe moderate	dentate	Cases
8825	68.9288							c current			38.9288		1.05		36.1147	Severe moderate	Noteeth
8829	63.8082	24	2.08333	0.760417	1	2	ANormal	A never	A not diabetes	B high education	15.8082	c three highest	1.05	1.6	33.8624	Severe moderate	dentate	Cases
8830	61.9863	19	1.64474	0.736842	2	1	ANormal	A never	A not diabetes	A Low education	42.9863	c three highest	2.75	3.35	93.6459	None	dentate	Cases
8835	64.6822							B past			12.6822		2.85		92.7076	None	Noteeth
8837	68.674	17	2.66176	0.632353	2	2	Bover	B past	A not diabetes	A Low education	13.674	c three highest	1.55	2.6	51.6463	Severe moderate	dentate	Cases
8840	62.0356							c current			39.0356		2.85		89.2132	None	Noteeth
8850	64.3205	4	6.125	1.375	2	1	Cobese	B past	A not diabetes	A Low education	14.3205	a one lowest	2.55	3.45	82.6883	None	dentate	Cases
8856	62.7753	8	5.3125	1.09375	2	2	Bover	c current	A not diabetes	B high education	24.7753	c three highest	3.3	4.1	87.4338	None	dentate	Cases
8863	68.5233	19	2.48684	0.868421	1	2	Bover	B past	A not diabetes	B high education	13.5233	c three highest	1.5	2.25	52.1372	Severe moderate	dentate	Cases
8876	64.863	24	2.08333	1.32292	2	1	Bover	B past	A not diabetes	B high education		b two middle	4.15	5.1	113.067	None	dentate	Age match control
8878	62.3753							c current			22.3753		2.1		69.7093	None	Noteeth
8879	64.9616	6	3	0.916667	2	1	Bover	B past	A not diabetes	B high education	24.9616	b two middle	2.2	3.3	60.6803	Severe moderate	dentate	Cases
8890	66.2658	6	4.79167	1.04167	2	1	Bover	B past	A not diabetes	B high education	16.2658	c three highest	3	3.95	91.2972	None	dentate	Cases
8897	65.863	26	2.04808	0.798077	1	2	Bover	A never	A not diabetes	A Low education		b two middle	3.4	4.65	99.2132	None	dentate	Age match control
8909	68.3836							c current			47.3836		2.2		82.5306	Mild	Noteeth
8913	67.137	24	3.57292	1.13542	2	2	ANormal	c current	A not diabetes	B high education		a one lowest	2.55	3.35	86.1266	None	dentate	Age match control
8926	65.5068							B past			20.5068		2.95		76.2935	None	Noteeth
8954	61.5534	6	5	0.25	1	2	Bover	c current	A not diabetes	A Low education	31.5534	b two middle	2.05	4.25	63.0465	Severe moderate	dentate	Cases
8957	68.1973	17	3.13235	0.794118	1	1	ANormal	c current	A not diabetes	B high education		a one lowest	1.85	2.65	58.8378	None	dentate	Age match control
8966	59.463	21	1.78571	1.07143	1	2	Bover	B past	A not diabetes	A Low education		c three highest	2.4	3.5	65.6457	Severe moderate	dentate	Age match control
8978	64.7863	23	2.05495	0.736264	1	2	Cobese	B past	A not diabetes	A Low education		b two middle	2.1	2.6	70.346	None	dentate	Age match control
8983	61.4027	11	3.45455	0.954545	1	1	Cobese	B past	A not diabetes	A Low education	6.40274	a one lowest	2.2	3.9	70.3457	Severe moderate	dentate	Cases
8994	59.9534	17	2.69118	1.17647	1	1	ANormal	c current	A not diabetes	A Low education	2.95342	a one lowest	2.8	3.35	92.124	None	dentate	Cases
9017	62.5644	19	1.72727	0.571429	1	1	Cobese	B past	A not diabetes	B high education	12.5644	b two middle	3.15	2.8	111.094	None	dentate	Cases
9027	62.2849	10	2.675	0.9	2	2	Cobese	c current	A not diabetes	A Low education	3.28493	c three highest	2	3.8	51.6164	Severe moderate	dentate	Cases
9029	63.6192							B past			13.6192		2.1		78.4724	Severe moderate	Noteeth
9036	62.8877	21	2.20238	1.20238	1	2	Cobese	B past	A not diabetes	A Low education	48.8877	b two middle	3.5	4.15	121.991	None	dentate	Cases
9057	67.2712	10	4.2	0.75	2	1	Bover	c current	A not diabetes	A Low education	10.2712	b two middle	2.65	3.4	83.5763	None	dentate	Cases
9064	66.4658	21	1.21429	0.583333	1	2	Bover	A never	A not diabetes	A Low education		c three highest	2.5	3.25	90.4194	None	dentate	Age match control
9084	60.6849	23	1.30769	0.184783	1	2	ANormal	B past	A not diabetes	A Low education		b two middle	3.15	4	100.125	None	dentate	Age match control
9128	60.7178							c current			33.7178		2.7		89.4672	None	Noteeth
9143	63.9425	17	2.20588	1.25	2	1	ANormal	B past	A not diabetes	A Low education	4.94247	b two middle	2.1	2.8	71.8483	None	dentate	Cases
9161	62.4192	7	1.82143	1	2	1	ANormal	B past	A not diabetes	B high education	18.4192	c three highest	3.85	5.25	111.86	None	dentate	Cases
9168	66.1425	26	1.48077	0.471154	2	2	Cobese	B past	A not diabetes	A Low education		c three highest	2.05	2.65	72.7862	None	dentate	Age match control
9172	67.4301	28	1.95536	0.669643	2	1	Cobese	B past	A not diabetes	A Low education		c three highest	3.05	4.3	94.9914	None	dentate	Age match control
9221	68.5973	4	5.375	2	2	1	ANormal	c current	A not diabetes	B high education	16.5973	c three highest	2.05	2.55	78.3066	None	dentate	Cases
9232	62.1616							c current					1.1		34.9549	Severe moderate	Noteeth
9234	64.6466							B past			29.6466		2.45		81.9635	Mild	Noteeth
9261	60.5507	24	2.35417	0.552083	1	1	Bover	B past	A not diabetes	B high education		b two middle	2.95	3.95	88.786	None	dentate	Age match control
9266	59.7397	16	1.35938	0.671875	2	2	ANormal	A never	A not diabetes	A Low education	37.7397	b two middle	2.65	3.3	89.5063	None	dentate	Cases
9273	68.5041							B past			43.5041		2.9		92.4728	None	Noteeth
9278	67.863	20	1.7	1.1625	1	1	Bover	B past	A not diabetes	A Low education		c three highest	2.95	3.8	101.82	None	dentate	Age match control
9294	59.0466	24	3.16667	0.75	2	1	Bover	B past	A not diabetes	B high education		a one lowest	3	3.9	99.2529	None	dentate	Age match control
9302	61.9863	24	3	1.13542	1	2	Cobese	B past	A not diabetes	A Low education		a one lowest	2.55	3.05	83.1317	None	dentate	Age match control
9315	66.3096	9	2.2	1.4	1	1	Cobese	A never	A not diabetes	B high education	15.3096	b two middle	2.05	2.4	81.653	None	dentate	Cases
9320	62.6301	21	1.72619	0.72619	1	2	Bover	c current	A not diabetes	A Low education	41.6301	b two middle	1.6	4.15	55.6135	Severe moderate	dentate	Cases
9343	67.1342	9	1.26471	0.388889	2	1	ANormal	c current	A not diabetes	B high education	46.1342	c three highest	2.2	3.45	69.28	Severe moderate	dentate	Cases
9374	62.6082	13	2.44231	0.865385	2	2	ANormal	A never	A not diabetes	B high education	4.60822	c three highest	2.65	3.6	102.873	None	dentate	Cases
9431	66.6795	27	2.26852	0.240741	1	2	Bover	c current	B diabetes	A Low education		c three highest	2.9	3.8	100.437	None	dentate	Age match control
9434	60.9534	23	1.29348	0.478261	1	2	ANormal	B past	A not diabetes	B high education		b two middle	2.25	3.2	88.6456	None	dentate	Age match control
9452	64.2575							c current			21.2575		1.95		63.1769	Severe moderate	Noteeth
9460	66.3781							B past			47.3781		1.8		57.0669	Severe moderate	Noteeth
9465	65.4082	5	7.6	1.6	2	1	Bover	A never	B diabetes	B high education	7.40822	b two middle	3.2	4	95.3751	None	dentate	Cases
9469	68.5151	8	3.6875	1.15625	2	2	ANormal	c current	A not diabetes	B high education	3.51507	c three highest	3.05	4.5	98.6636	Mild	dentate	Cases
9472	61.2137	26	1.90385	0.721154	2	1	ANormal	c current	A not diabetes	B high education		a one lowest	2.45	3.4	82.7476	None	dentate	Age match control
9475	59	18	0.930556	0	2	1	Bover	B past	A not diabetes	B high education		a one lowest	3.15	4	88.899	None	dentate	Age match control
9477	65.9726	8	1.3125	0.875	1	1	Bover	B past	A not diabetes	B high education	3.9726	a one lowest	2.75	3.8	89.2896	None	dentate	Cases
9481	61.8822	21	2.05952	0.488095	1	2	Bover	B past	A not diabetes	B high education		c three highest	2.35	4	70.602	Severe moderate	dentate	Age match control
9516	64.589	16	4.6875	2	2	1	ANormal	c current	A not diabetes	A Low education		c three highest	2.45	3.3	88.2148	None	dentate	Age match control
9532	64.1753	26	1.54808	0.548077	1	2	Bover	B past	A not diabetes	A Low education		c three highest	3.35	4.25	90.7703	None	dentate	Age match control
9533	59.8603	24	1.52083	1.27083	2	1	Bover	B past	A not diabetes	B high education		b two middle	2.65	3.15	82.4456	None	dentate	Age match control
9544	67.1397	17	1.73529	1.07353	2	1	Cobese	B past	A not diabetes	A Low education	10.1397	a one lowest	1.95	2.8	63.1069	None	dentate	Cases
9546	59.1041	21	2.38095	0.416667	2	2	Cobese	B past	A not diabetes	B high education		c three highest	3.4	4.5	86.6569	None	dentate	Age match control
9563	68.2027							B past			18.2027		2.2		79.7809	None	Noteeth
9601	68.1178	23	2.04348	1.07609	2	1	Cobese	A never	B diabetes	A Low education		a one lowest	2.35	3	77.8678	None	dentate	Age match control
9623	67.9808							A never			11.9808		2.85		95.6498	None	Noteeth
9641	63.1041	9	2.2973	1.59459	2	1	Bover	B past	B diabetes	A Low education	13.1041	c three highest	2.55	0.8	75.4921	None	dentate	Cases
9648	65.211							B past			20.211		2.85		93.1817	None	Noteeth
9664	65.2795							B past			20.2795		2.5		78.4949	None	Noteeth
9723	65.6301	15	1.18333	0.35	1	2	ANormal	A never	A not diabetes	B high education		c three highest	2.3	2.85	78.8075	None	dentate	Age match control
9724	68.2986	4	6.312	1.5	2	2	Bover	B past	B diabetes	A Low education	45.2986	c three highest	2.95	3.75	100.804	None	dentate	Cases
9728	69.2301	24	4.42553	0.648936	1	2	Bover	B past	A not diabetes	B high education		c three highest	2.3	4.05	68.2187	Severe moderate	dentate	Age match control
9759	68.4822	22	1.54545	0.727273	1	1	Bover	A never	A not diabetes	B high education	11.4822	a one lowest	3.55	4.6	110.162	None	dentate	Cases
9768	66.5726	27	2.29348	0.916667	2	2	Bover	B past	A not diabetes	A Low education		b two middle	3.2	4.05	97.6502	None	dentate	Age match control
9777	62.0027	22	5.26506	1.73864	2	2	Cobese	B past	A not diabetes	A Low education	12.0027	a one lowest	3.45	4.1	106.561	None	dentate	Cases
9789	60.4329	17	2.13235	1.16176	1	2	Bover	B past	A not diabetes	B high education	39.4329	c three highest	2.7	3.7	77.1972	None	dentate	Cases
9809	62.2329	9	3.5	1.27778	2	2	ANormal	c current	A not diabetes	A Low education	46.2329	a one lowest	3	3.9	89.3025	None	dentate	Cases
9827	61.1205	13	7.62745	1.66667	1	1	Cobese	c current	A not diabetes	A Low education	9.12055	b two middle	3.35	4.55	97.5254	None	dentate	Cases
9832	59.4712	23	1.79348	0.543478	1	2	Cobese	c current	A not diabetes	A Low education	50.4712	b two middle	3.35	4.25	96.176	None	dentate	Cases
9879	62.663							B past					3.35		113.131	None	Noteeth
9880	64.7041	15	1.53333	0.25	1	1	Bover	B past	B diabetes	A Low education	1.70411	c three highest	2.2	2.7	72.5713	None	dentate	Cases
9891	65.411	12	3.4375	0.770833	2	1	ANormal	c current	A not diabetes	A Low education		a one lowest	2.15	3.5	84.7277	Mild	dentate	Age match control
9905	60.9781	14	2.5	1.67857	1	2	Bover	B past	A not diabetes	A Low education	0.978082	a one lowest	2.75	3.2	86.4192	None	dentate	Cases
9911	61.4055							A never			38.4055		3.2		94.5786	None	Noteeth
9916	65.3151	27	1.53704	0.268519	1	2	Bover	B past	A not diabetes	B high education		b two middle	3.55	4.5	104.373	None	dentate	Age match control
9929	59.4904							B past			24.4904		3		105.671	None	Noteeth
9934	67.1068							c current			42.1068		0.7		24.7072	Severe moderate	Noteeth
9948	64.5452	9	2.77778	1.30556	1	1	Bover	B past	A not diabetes	A Low education	39.5452	b two middle	2.15	3	62.8187	None	dentate	Cases
9954	68.463	22	3.77273	1.22727	1	2	Bover	B past	A not diabetes	B high education	40.463	a one lowest	2.4	3.8	84.6449	Mild	dentate	Cases
9957	59.5342	13	1.57692	0.25	1	1	Bover	B past	A not diabetes	A Low education	29.5342	a one lowest	2.7	3.6	82.6806	None	dentate	Cases
9959	61.9452	14	1.75	0.678571	1	2	Cobese	A never	A not diabetes	A Low education	0.1	b two middle	3.05	3.9	98.0574	None	dentate	Cases
9964	66.4767	13	2.38462	1.36538	2	2	Bover	A never	A not diabetes	A Low education		a one lowest	2.5	3.2	77.2088	None	dentate	Age match control
9974	65.9562							B past			15.9562		2.05		64.7419	Severe moderate	Noteeth
9984	66.0521	19	1.77632	0.947368	2	2	Bover	c current	A not diabetes	B high education	29.0521	a one lowest	2.75	3.45	99.0291	None	dentate	Cases
9995	59.9836	16	3.65625	1.03125	1	2	Cobese	A never	A not diabetes	A Low education	5.98356	a one lowest	2.8	3.85	82.7594	None	dentate	Cases
10000	67.5151							A never			22.5151		1.5		61.6662	Severe moderate	Noteeth
10003	60.0192	16	1.14286	0.126984	1	2	Bover	B past	A not diabetes	A Low education	43.0192	b two middle	3	4.25	97.4001	None	dentate	Cases
10016	66.3425							B past			28.3425		2.85		87.9577	None	Noteeth
10017	63.1507	5	1.95	2	1	2	Bover	c current	A not diabetes	A Low education	33.1507	b two middle	2.95	3.35	98.6503	None	dentate	Cases
10023	65.6137	24	1.375	0.520833	1	2	Bover	B past	A not diabetes	A Low education		c three highest	2.45	3.25	86.5031	None	dentate	Age match control
10028	67.7644	20	2.55556	1	1	2	Bover	c current	A not diabetes	B high education	47.7644	a one lowest	2.15	3	80.0706	None	dentate	Cases
10043	59.2712							B past			39.2712		1.05		34.325	Severe moderate	Noteeth
10051	61.326	21	3.60714	1.67857	1	1	Cobese	B past	B diabetes	A Low education		a one lowest	1.5	2.4	48.6229	Severe moderate	dentate	Age match control
10054	66.0685	16	2.01562	1.45312	1	2	Cobese	B past	A not diabetes	B high education	11.0685	b two middle	3.1	3.65	92.929	None	dentate	Cases
10070	68.8603	9	3.97222	1.13889	1	2	ANormal	B past	A not diabetes	A Low education	12.8603	c three highest	2.05	2.75	74.8455	None	dentate	Cases
10088	61.011	8	5.15625	1.53125	1	2	Bover	c current	A not diabetes	A Low education	18.011	b two middle	2.15	2.9	65.7926	None	dentate	Cases
10089	61.463							B past			41.463		2.8		99.1351	None	Noteeth
10102	68.0493							A never			8.04932		1.1		34.9388	None	Noteeth
10107	63.1534	19	1.34211	0.407895	1	2	Bover	A never	A not diabetes	A Low education		a one lowest	2.8	4.05	100.905	None	dentate	Age match control
10113	61.5014	23	1.40659	0.703297	2	1	Bover	B past	A not diabetes	A Low education		a one lowest	3.15	3.85	98.1454	None	dentate	Age match control
10116	64.6521	13	6.61538	1.65385	1	2	ANormal	B past	A not diabetes	A Low education	33.6521	a one lowest	2.75	3.35	91.9901	None	dentate	Cases
10129	60.2767							B past			35.2767		2.2		63.5982	Severe moderate	Noteeth
10147	65.3616	4	1.062	0.5625	2	1	Bover	B past	A not diabetes	A Low education	10.3616	a one lowest	2.2	3.05	72.0176	None	dentate	Cases
10176	64.0247	17	1.28358	0.75	1	1	Bover	A never	A not diabetes	A Low education	4.02466	c three highest	3.15	3.9	107.778	None	dentate	Cases
10177	68.4986	15	3.18333	0.766667	2	1	Bover	A never	A not diabetes	A Low education		c three highest	3.2	4.2	106.408	None	dentate	Age match control
10180	61.6055							A never			1.60548		3.25		98.671	None	Noteeth
10209	64.4	19	2.77632	1.27632	1	1	Cobese	B past	B diabetes	A Low education	19.4	b two middle	3.35	4	96.5507	None	dentate	Cases
10257	59.0356	14	3.85714	1.89286	2	2	Cobese	B past	A not diabetes	A Low education	2.03562	a one lowest	2.95	3.55	85.402	None	dentate	Cases
10322	62.4575	18	1.55556	0.277778	1	2	ANormal	A never	A not diabetes	A Low education	2.45753	b two middle	3.2	4.4	109.485	None	dentate	Cases
10323	68.1671	6	5.45833	1.5	2	1	Cobese	B past	A not diabetes	A Low education	26.1671	b two middle	2.7	3.2	102.687	None	dentate	Cases
10329	63.3041	22	1.63636	0.340909	1	2	Cobese	B past	A not diabetes	A Low education	43.3041	b two middle	1.8	2.45	69.2936	None	dentate	Cases
10331	67.4904	20	3.45	0.7625	1	1	Bover	A never	A not diabetes	A Low education	45.4904	a one lowest	3.2	4	103.931	None	dentate	Cases
10337	64.2932	11	3.31818	0.659091	1	2	Bover	B past	A not diabetes	B high education	6.29315	c three highest	4.1	5.3	116.657	None	dentate	Cases
10348	66.463	13	2.5102	1.13462	2	2	Cobese	B past	A not diabetes	A Low education	11.463	a one lowest	2.75	3.9	96.5014	None	dentate	Cases
10358	59.6301	21	1.43373	0.869048	1	2	Bover	B past	A not diabetes	A Low education	38.6301	b two middle	3.4	4.55	96.5668	None	dentate	Cases
10363	67.3781	17	1.67647	0.764706	1	1	ANormal	A never	A not diabetes	A Low education	49.3781	c three highest	2.7	4.2	82.941	Mild	dentate	Cases
10370	63.8164	7	5.32143	2	1	1	Bover	B past	A not diabetes	A Low education	13.8164	a one lowest	2.4	3.45	75.3355	None	dentate	Cases
10407	67.5288	15	3.32075	1.6	1	2	Bover	B past	A not diabetes	A Low education	7.52877	c three highest	3.15	4	102.331	None	dentate	Cases
10414	61.9699							B past			21.9699		2.6		82.4314	None	Noteeth
10415	64.5315	10	2.45	0.85	2	2	Bover	B past	A not diabetes	A Low education	43.5315	b two middle	3.4	4.25	98.0883	None	dentate	Cases
10425	59.7397	22	1.05682	0.806818	2	2	Cobese	B past	A not diabetes	A Low education		a one lowest	2.55	3.2	82.5793	None	dentate	Age match control
10431	66.1342	23	2.44565	0.771739	1	2	ANormal	A never	A not diabetes	A Low education		c three highest	2.25	2.75	79.8356	None	dentate	Age match control
10473	63.6219	25	1.52	0.43	1	1	Cobese	B past	A not diabetes	A Low education		a one lowest	2.35	3.15	80.0927	None	dentate	Age match control
10479	68.5918	23	1.26087	0.73913	1	1	Bover	B past	A not diabetes	B high education		a one lowest	2.75	3.45	110.543	None	dentate	Age match control
10482	59.2986	21	1.52564	1.08333	1	1	Cobese	B past	A not diabetes	A Low education	24.2986	a one lowest	3.25	3.85	109.3	None	dentate	Cases
10486	62.8685	24	1.34375	0.541667	1	1	Bover	A never	A not diabetes	A Low education		b two middle	2.65	3.4	76.3228	None	dentate	Age match control
10491	61.2986	19	1.35526	0.447368	1	1	Bover	A never	A not diabetes	A Low education	2.29863	b two middle	2.9	4.2	88.9813	Mild	dentate	Cases
10503	60.811	17	2.44118	1.47059	2	1	Bover	c current	A not diabetes	A Low education	41.811	a one lowest	3.15	4.05	97.5614	None	dentate	Cases
10507	66.9507							B past			41.9507		2.25		76.9862	None	Noteeth
10512	60.7781	2	7.75	1.625	1	1	Bover	c current	A not diabetes	A Low education	13.7781	a one lowest	2.1	2.8	71.6889	None	dentate	Cases
10528	63.8466	26	2.28	1.05769	1	2	ANormal	A never	A not diabetes	B high education		c three highest	3.15	4.65	89.2857	Mild	dentate	Age match control
10536	59.2	18	0.416667	0.138889	2		Bover	B past	A not diabetes	A Low education		a one lowest	2.95	3.65	88.8764	None	dentate	Age match control
10539	61.8849	15	3.71667	1.43333	1	1	Cobese	c current	B diabetes	A Low education	31.8849	a one lowest	2.05	2.65	65.8386	None	dentate	Cases
10542	68.1233							B past			29.1233		2.75		96.6371	None	Noteeth
10564	59.8247	6	2	1.41667	1	2	Bover	A never	A not diabetes	B high education	33.8247	a one lowest	2.85	4.7	85.194	Mild	dentate	Cases
10573	62.5041	26	1.29703	1.03846	2	1	Bover	A never	A not diabetes	A Low education		c three highest	3.2	3.8	102.022	None	dentate	Age match control
10585	58.9699	11	3.52174	1.95455	2	2	Cobese	A never	A not diabetes	A Low education	18.9699	b two middle	3.25	4.5	83.6456	None	dentate	Cases
10588	58.8685							B past			10.8685		3.25		98.9098	None	Noteeth
10592	60.0466	18	1.19444	0.111111	2	2	Bover	A never	A not diabetes	A Low education		c three highest	3.35	4.75	110.306	None	dentate	Age match control
10596	59.9808	17	1.25	0.117647	1	2	Bover	A never	A not diabetes	B high education		b two middle	2.05	2.65	64.7131	None	dentate	Age match control
10622	60.926	28	1.10811	1.00901	2	2	Cobese	c current	A not diabetes	A Low education		a one lowest	2.7	3.55	84.8416	None	dentate	Age match control
10629	59.274	26	1.92233	0.990385	1	2	Bover	A never	A not diabetes	B high education		a one lowest	4.25	5.7	128.146	None	dentate	Age match control
10650	60.1589	16	2.21875	0.9375	2	2	ANormal	c current	A not diabetes	B high education	8.1589	c three highest	3.05	5.2	81.9403	Mild	dentate	Cases
10651	59.074	13	2.28846	1.67308	2	1	Bover	B past	A not diabetes	A Low education	10.074	b two middle	3	3.85	85.8226	None	dentate	Cases
10653	59.9479							c current			14.9479		3.3		104.11	None	Noteeth
10660	59.3836							B past			32.3836		3.6		111.525	None	Noteeth
10668	61.3644	25	2.26	0.67	1	2	ANormal	A never	A not diabetes	A Low education	40.3644	c three highest	3	4.35	89.7257	Mild	dentate	Cases
10684	67.8301	15	1.58333	1.06667	1	2	Bover	B past	A not diabetes	A Low education	22.8301	c three highest	2.65	3.95	88.8121	Mild	dentate	Cases
10699	66.0904	21	2.05952	0.5	1	1	Bover	B past	A not diabetes	A Low education		c three highest	2.65	4	69.5887	Severe moderate	dentate	Age match control
10700	62.6795							B past			12.6795		2.95		82.7821	None	Noteeth
10710	64.4219	20	1.24615	0.0375	1	2	ANormal	A never	A not diabetes	B high education	3.42192	b two middle	3.6	4.3	118.424	None	dentate	Cases
10733	62.6849	24	1.90625	0.822917	1	2	Bover	B past	A not diabetes	A Low education	22.6849	b two middle	2.4	3.45	68.2107	None	dentate	Cases
10753	66.463							A never			36.463		3.15		94.7933	None	Noteeth
10758	62.4192	8	1.4375	0.71875	2	1	Cobese	B past	A not diabetes	A Low education	4.41918	c three highest	2.15	3	63.2636	None	dentate	Cases
10759	64.5205	27	1.43519	0.814815	1	2	Cobese	B past	A not diabetes	B high education		b two middle	2.95	4.2	83.0271	None	dentate	Age match control
10765	63.1123	6	1.5	1.91667	1	2	ANormal	c current	A not diabetes	A Low education	29.1123	a one lowest	2.4	3.6	71.0581	Severe moderate	dentate	Cases
10775	66.0767	23	2.15217	0.73913	1	1	Bover	B past	A not diabetes	A Low education	42.0767	b two middle	2.6	3.3	84.4977	None	dentate	Cases
10781	61.1945	21	2.66667	1.2619	1	1	Bover	B past	A not diabetes	B high education	3.19452	a one lowest	2.3	3.4	80.0384	Mild	dentate	Cases
10797	58.9699	12	2.58333	0.375	1	2	Bover	A never	A not diabetes	A Low education	33.9699	c three highest	3.85	4.95	115.775	None	dentate	Cases
10807	59.1863	27	1.31481	0.342593	1	2	ANormal	A never	A not diabetes	B high education		c three highest	4.35	5.55	112.126	None	dentate	Age match control
10823	61.2301							c current			41.2301		2.5		74.7253	Severe moderate	Noteeth
10826	66.8521	7	2.46429	1.07143	2	1	ANormal	A never	B diabetes	A Low education	6.85205	a one lowest	2.55	3.4	95.6023	None	dentate	Cases
